# Supplementary material for: Transcriptional-regulatory convergence across functional MDD risk variants identified by massively parallel reporter assays
Source: Transl Psychiatry. 2021 Jul 22;11:403. doi: 10.1038/s41398-021-01493-6 (PMC8298436; doi:10.1038/s41398-021-01493-6)
Supplement: Supplementary file 7 — Supplemental Table 1 [file 41398_2021_1493_MOESM7_ESM.xlsx]

## Sheet: Key
Supp Tab Xa-Functional SNPs and their Analysis Statistics, ChIP overlaps, and second assay LRT/fit tests for drug-allele LMM
Column Name(s)		Description
rsid_only, ref.allele, alt.allele		The assayed SNP, its dbSNP reference and alternative alleles.
MPRA1_meanL2FC		Log2 FC (alt vs ref alleles) in the first MPRA
VEH_meanL2FC, ATRA_meanL2FC		Log2 FC (alt vs ref alleles) in single-condition analyses of the VEH and ATRA conditions in the second MPRA
First_Assay_Hit, First_and_VEH_Hit, Second_Assay_Allele_Effect, Second_Assay_Interaction Effect		Whether the SNP was functional in the first assay, functional in the first assay + second assay VEH single-condition analysis, second assay LMM for allele main effect, and/or second assay for ATRA-allele interaction effects
sources, tag_snp		Information on the source GWAS locus (source publication, tag SNP therefrom)
snp_hg19_coord, chr_hg38, start_hg38, end_hg38		Human genome coordinates for the SNP in hg19 (GRCh37) and hg38 (GRCh38) coordinates.
FirstAssay_ttest_p, FirstAssay_q, SecondAssayVEH_ttest_p, SecondAssayVEH_q, SecondAssayATRA_ttest_p, SecondAssayATRA_bhFDR, SecondassayLMM_allelemain_q, SecondassayLMM_drugmain_q, SecondassayLMM_interaction_q		SNP p and q values for the first assay t test, second assay single-condition t-test analyses, and second assay drug and allele linear mixed model.
DR5_RARE, RARA, RARA_ra, RARB, RARB_ra, RARG, RXRA, RXRA_ra, RXRB, THRA, THRB, VDR		Whether the SNP overlaps DR_5 retinoic acid response element predictions (Lalevee 2011); ChIP peak(s) for RARA, RARB, RARG RXRA, RXRB, THRA, or THRB (ENCODE, He Tsuei et al 2014), and/or a VDR consensus ChIP region from lymphoblast cell lines (Heikkinen et al 2014). 0=no instance of SNP overlap with a ChIP peak for TF; 1=1 OR MORE instances of overlap with ChIP for that TF. TFs with _ra listed co…
additive.logML, interaction.logML, ML.LMM.AIC.additive, ML.LMM.AIC.intrxn, ML.LMM.BIC.additive, ML.LMM.BIC.intrxn, ML.LRT.intvsadd		Model fit and log ratio test statistics from a maximum-likelihood (rather than GREML) version of the SNP effects LMM. For significant interactions in the GREML model, LRT p-values <~0.05 were used to ensure that the interaction model was indeed appropriate for the SNP. (Filtering the table for "Second_Assay_Interaction_Effect" == "Yes" will reveal that the LRT p-value was <0.051 for all GREML-mod…
Supp Tab Xb-Number of functional SNPs with each type(s) of effect and how many overlap at least 1 ChIP peak
Effect Types		Functional SNPs were subsetted based on unique patterns of which effect(s) were significant, and filtered to those overlapping at least one of the below features.
DR0-4 RARE hg19 FIMO, DR5_RARE, RARA, RARA_ra, RARB, RARB_ra, RARG, RXRA, RXRA_ra, RXRB, THRA, THRB, VDR		Whether the SNP overlaps DR_5 retinoic acid response element predictions (Lalevee 2011); ChIP peak(s) for RARA, RARB, RARG RXRA, RXRB, THRA, or THRB (ENCODE, He Tsuei et al 2014), and/or a VDR consensus ChIP region from lymphoblast cell lines (Heikkinen et al 2014). Each cell lists the number of SNPs of effect overlapping at least one ChIP dataset for that TF.
Functional SNPs		A list of SNP identifiers corresponding to the effect grouping.
Additional Information		Two rows at the bottom reflect the same data collapsed by whether the SNP had an ATRA-allele interaction effect or not.

## Sheet: ST1a All Fxnl SNPs, olaps, LRTs
rsid_only	ref.allele	alt.allele	MPRA1_meanL2FC	VEH_meanL2FC	ATRA_meanL2FC	First_Assay_Hit	First_and_VEH_Hit	Second_Assay_Allele_Effect	Second_Assay_Interaction_Effect	sources	tag_snp	snp_hg19_coord	chr_hg38	start_hg38	end_hg38	FirstAssay_ttest_p	FirstAssay_ttest_Pemp	SecondAssayVEH_ttest_p	SecondAssayVEH_Pemp	SecondAssayATRA_ttest_p	SecondAssayATRA_bhFDR	SecondassayLMM_allelemain_Pemp	SecondassayLMM_drugmain_Pemp	SecondassayLMM_interaction_Pemp	DR5_RARE	RARA	RARA_ra	RARB	RARB_ra	RARG	RXRA	RXRA_ra	RXRB	THRA	THRB	VDR	additive.logML	interaction.logML	ML.LMM.AIC.additive	ML.LMM.AIC.intrxn	ML.LMM.BIC.additive	ML.LMM.BIC.intrxn	ML.LRT.intvsadd
rs10066278	T	G	0.231431	0.087947	0.191448	Yes	No	No	Yes	PGCxDis19_PCDHAs	rs3806843	chr5:140156318	chr5	140776733	140776733	4.7e-06	0.0087	0.0333149	0.3308	0.000360389	0.00620581	0.02155	0.99945	0.02915	NA	NA	NA	NA	NA	NA	NA	NA	NA	NA	NA	NA	60.8488	63.1857	-111.698	-114.371	-94.5072	-93.7428	0.030628
rs10133848	T	A	NA	-0.204362	-0.264518	No	No	Yes	No	Wray18_ESR2	rs915057	chr14:64948489	chr14	64481771	64481771	0.00040468	0.059	0.0090169	0.2078	0.000964851	0.010215	0.04255	0.9998	0.5362	NA	NA	NA	NA	NA	NA	NA	NA	NA	NA	NA	NA	-53.6556	-53.4755	117.311	118.951	133.467	138.338	0.548423
rs10135727	T	C	-0.199292	-0.17675	-0.252385	Yes	No	Yes	No	Power17_MDDMidAge	rs9323497	chr14:67774868	chr14	67308151	67308151	1.1e-05	0.0144	0.000497299	0.0734	2.17e-06	0.000148138	5e-05	5e-05	0.05465	NA	NA	NA	NA	NA	NA	NA	NA	NA	NA	NA	NA	109.339	111.173	-208.679	-210.346	-191.381	-189.588	0.0554904
rs10146389	A	C	NA	-0.16164	-0.332881	No	No	Yes	Yes	Power17_MDDMidAge	rs9323497	chr14:67774871	chr14	67308154	67308154	0.00386581	0.1392	0.000161482	0.0416	7.53e-08	1.04e-05	5e-05	0.50185	0.0001	NA	NA	NA	NA	NA	NA	NA	NA	NA	NA	NA	NA	74.0161	81.0743	-138.032	-150.149	-120.93	-129.625	0.000171848
rs10226469	C	A	NA	-0.102108	0.0697517	No	No	No	Yes	PGCxDis19_BRAF-Blk1	rs10265001	chr7:140615797	chr7	140915997	140915997	0.12211	0.5088	0.0533065	0.3608	0.0124151	0.0515115	0.7836	0.9999	0.0022	NA	NA	NA	NA	NA	NA	NA	NA	NA	NA	NA	NA	24.3675	28.9819	-38.735	-45.9637	-21.4584	-25.2318	0.00238241
rs10439021	G	A	NA	0.257634	0.0771486	No	No	No	Yes	Wray18_TCF4-Superblock-Blk3	rs12966052	chr18:52717037	chr18	55049806	55049806	0.92639	0.9673	0.00221049	0.1358	0.154684	0.300298	0.10615	0.98635	0.03245	NA	NA	NA	NA	NA	NA	NA	NA	NA	NA	NA	NA	-24.2709	-21.9931	58.5418	55.9863	74.3082	74.906	0.0328136
rs10447541	T	G	0.19293	NA	NA	Yes	No	No	No	HowardAdams18_MAD1L1	rs1554505	chr7:2301578	chr7	2261943	2261943	7.89e-05	0.0382	0.853077	0.9444	0.151063	0.295795	0.6779	0.9358	0.17065	NA	NA	NA	NA	NA	NA	NA	NA	NA	NA	NA	NA	55.8015	56.7137	-101.603	-101.427	-84.3479	-80.7211	0.176806
rs10463297	T	C	-0.14996	-0.156652	-0.166907	Yes	Yes	Yes	No	PGCxDis19_PCDHAs	rs3806843	chr5:139936239	chr5	140556654	140556654	1.15e-05	0.0127	2.75e-05	0.0048	2.91e-06	0.000178387	0.0001	0.99995	0.7539	0	1	0	0	0	0	0	0	0	0	0	0	166.52	166.565	-323.039	-321.129	-305.981	-300.66	0.764163
rs10489740	G	A	NA	0.182317	-0.0713503	No	No	No	Yes	Grove19_PTPB	rs201910565	chr1:96919182	chr1	96453626	96453626	NA	NA	0.0528654	0.4042	0.41189	0.590826	0.73395	0.99185	0.04535	NA	NA	NA	NA	NA	NA	NA	NA	NA	NA	NA	NA	-92.7723	-90.7746	195.545	193.549	211.253	212.399	0.0456234
rs10735475	C	T	NA	-0.654905	-0.42949	No	No	Yes	No	Hyde16_SLC6A15	rs2125716	chr12:84971112	chr12	84577333	84577333	NA	NA	9.09e-06	0.0004	9.9e-05	0.00252653	0.01335	0.9999	0.1762	NA	NA	NA	NA	NA	NA	NA	NA	NA	NA	NA	NA	-53.0993	-52.1944	116.199	116.389	128.968	131.712	0.178528
rs10762179	T	A	NA	0.0223967	-0.0710087	No	No	No	Yes	CONVERGE_SIRT1	rs12415800	chr10:69548295	chr10	67788537	67788537	0.0108071	0.2231	0.363004	0.7078	0.00113722	0.011326	0.4989	0.98455	0.00075	0	1	0	0	0	0	1	0	1	0	1	0	178.304	183.682	-346.608	-355.364	-329.374	-334.684	0.00103894
rs10779093	A	G	NA	-0.0118544	0.097419	No	No	No	Yes	Hyde16_SLC6A15	rs2125716	chr12:84772987	chr12	84379208	84379208	0.235148	0.6205	0.710042	0.8806	0.00983886	0.0438276	0.31915	5e-05	0.0024	NA	NA	NA	NA	NA	NA	NA	NA	NA	NA	NA	NA	122.253	126.653	-234.506	-241.306	-217.272	-220.625	0.00301241
rs10779111	A	G	NA	-0.0940745	0.000984273	No	No	No	Yes	Hyde16_SLC6A15	rs2125716	chr12:84989584	chr12	84595805	84595805	0.24082	0.6242	0.000726112	0.0804	0.971208	0.987328	0.2672	5e-05	0.0058	NA	NA	NA	NA	NA	NA	NA	NA	NA	NA	NA	NA	137.034	140.777	-264.069	-269.554	-246.988	-249.057	0.00622168
rs10779702	A	G	NA	-0.317676	-0.278235	No	No	Yes	No	PGCxDis19_RERE	rs301805	chr1:8423510	chr1	8363450	8363450	0.00015076	0.0537	1.14e-05	0.001	0.00129411	0.0118276	0.00025	0.99905	0.48245	NA	NA	NA	NA	NA	NA	NA	NA	NA	NA	NA	NA	5.20773	5.44046	-0.415459	1.11908	16.6872	21.6423	0.495084
rs1078817	T	A	NA	0.08602	0.00294871	No	No	No	Yes	Wray18_ZNF445	rs11707582	chr3:44584818	chr3	44543326	44543326	0.163107	0.5563	0.00570718	0.1936	0.910131	0.957254	0.2588	0.9992	0.014	NA	NA	NA	NA	NA	NA	NA	NA	NA	NA	NA	NA	145.625	148.58	-281.251	-285.161	-263.974	-264.429	0.0150569
rs10823079	G	A	NA	-0.00463722	0.174494	No	No	No	Yes	CONVERGE_SIRT1	rs12415800	chr10:69480502	chr10	67720744	67720744	0.073685	0.4339	0.934504	0.9776	0.00609704	0.0336436	0.42215	0.99875	0.03445	NA	NA	NA	NA	NA	NA	NA	NA	NA	NA	NA	NA	-73.4685	-71.2528	156.937	154.506	174.192	175.212	0.0352823
rs10823108	G	A	NA	-0.143521	-0.122926	No	No	Yes	No	CONVERGE_SIRT1	rs12415800	chr10:69660494	chr10	67900736	67900736	0.00277462	0.1312	0.000655932	0.0842	0.00419837	0.0257492	0.0031	0.9998	0.5893	NA	NA	NA	NA	NA	NA	NA	NA	NA	NA	NA	NA	132.972	133.108	-255.944	-254.217	-238.647	-233.459	0.601696
rs10823133	A	G	-0.221705	-0.20645	-0.227448	Yes	Yes	Yes	No	CONVERGE_SIRT1	rs12415800	chr10:69852870	chr10	68093113	68093113	0.000246806	0.0213	2.5e-05	0.015	0.000978575	0.010215	0.0018	0.4481	0.77365	NA	NA	NA	NA	NA	NA	NA	NA	NA	NA	NA	NA	37.2399	37.2776	-64.4798	-62.5552	-47.3111	-41.9528	0.783605
rs10831196	G	T	NA	0.0850898	0.160384	No	No	Yes	No	Power17_MDDLateMale	rs7950328	chr11:94046518	chr11	94313352	94313352	0.201762	0.5806	0.00742179	0.1998	3.87e-05	0.0013929	0.01165	0.05085	0.0632	NA	NA	NA	NA	NA	NA	NA	NA	NA	NA	NA	NA	108.381	110.091	-206.763	-208.182	-189.529	-187.502	0.0644364
rs10831245	G	A	NA	0.152482	0.138581	No	No	Yes	No	Power17_MDDLateMale	rs7950328	chr11:94319888	chr11	94586722	94586722	0.00615167	0.1914	0.000243187	0.0152	1.84e-06	0.000148138	0.00015	0.7263	0.64415	NA	NA	NA	NA	NA	NA	NA	NA	NA	NA	NA	NA	176.121	176.218	-342.241	-340.436	-325.205	-319.993	0.658624
rs10835802	G	A	NA	0.324319	0.193344	No	No	Yes	No	Wray18_PAX6	rs1806153	chr11:31693226	chr11	31671678	31671678	NA	NA	0.000938872	0.0774	0.0152055	0.0583912	0.042	0.9999	0.203	NA	NA	NA	NA	NA	NA	NA	NA	NA	NA	NA	NA	-58.3738	-57.5927	126.748	127.185	142.572	146.174	0.211334
rs1089266	T	G	NA	0.115309	0.100788	No	No	Yes	No	PGCxDis19_BRAF-Blk1	rs10265001	chr7:140726079	chr7	141026279	141026279	0.000381003	0.0676	0.00425437	0.1176	0.000586608	0.00802788	0.0111	0.384	0.6602	NA	NA	NA	NA	NA	NA	NA	NA	NA	NA	NA	NA	146.081	146.171	-282.162	-280.342	-264.864	-259.585	0.670859
rs10950407	T	G	NA	0.338698	0.163473	No	No	Yes	Yes	HowardAdams18_MAD1L1	rs1554505	chr7:1895666	chr7	1856030	1856030	0.00306879	0.1456	1.09e-06	0.0002	0.00152709	0.0131738	0.00015	0.9999	0.0005	NA	NA	NA	NA	NA	NA	NA	NA	NA	NA	NA	NA	51.7005	57.8277	-93.401	-103.655	-76.4328	-83.2936	0.000464159
rs1107286	G	A	NA	-0.0109486	-0.0988328	No	No	No	Yes	PGCxDis19_RERE	rs301805	chr1:8372328	chr1	8312268	8312268	0.493933	0.7799	0.56947	0.8168	0.000751579	0.00917153	0.2073	0.2417	0.01405	0	1	0	0	0	0	1	0	1	1	0	0	127.523	130.511	-245.045	-249.023	-227.965	-228.526	0.014488
rs11075906	T	C	NA	0.0503558	-0.0303565	No	No	No	Yes	Wray18_PMFBP1	rs11643192	chr16:71918675	chr16	71884772	71884772	0.0477491	0.3501	0.131938	0.5256	0.198216	0.357606	0.798	5e-05	0.04665	0	0	0	0	0	1	0	0	0	0	0	0	99.5081	101.47	-189.016	-190.94	-171.804	-170.286	0.0476017
rs11075908	T	C	NA	-0.0657684	0.012955	No	No	No	Yes	Wray18_PMFBP1	rs11643192	chr16:71928850	chr16	71894947	71894947	0.0164468	0.2718	0.0173094	0.272	0.649498	0.789321	0.5826	0.3567	0.04495	0	0	0	0	0	0	1	0	1	0	0	0	112.88	114.881	-215.76	-217.763	-198.702	-197.293	0.0454298
rs11075919	T	C	NA	-0.0187226	0.0528035	No	No	No	Yes	Wray18_PMFBP1	rs11643192	chr16:72106906	chr16	72073007	72073007	0.00556434	0.1535	0.246104	0.6326	0.0558411	0.143637	0.7015	0.99485	0.04705	0	1	1	0	0	0	1	0	1	1	0	0	126.414	128.367	-242.827	-244.733	-225.769	-224.263	0.0481249
rs11075924	C	A	0.213917	NA	NA	Yes	No	No	No	Wray18_PMFBP1	rs11643192	chr16:72214613	chr16	72180714	72180714	0.00061229	0.0419	0.91572	0.9698	0.0193711	0.0676081	0.48325	0.9923	0.14685	NA	NA	NA	NA	NA	NA	NA	NA	NA	NA	NA	NA	94.1063	95.1328	-178.213	-178.266	-161.267	-157.931	0.151907
rs11116315	G	T	NA	0.428549	0.074103	No	No	No	Yes	Hyde16_SLC6A15	rs2125716	chr12:84725942	chr12	84332163	84332163	NA	NA	0.00132653	0.1028	0.419612	0.597703	0.18455	0.99995	0.0238	NA	NA	NA	NA	NA	NA	NA	NA	NA	NA	NA	NA	-90.8131	-88.3022	191.626	188.604	206.37	206.297	0.0250317
rs1112058	T	C	NA	-0.00556768	0.0877853	No	No	No	Yes	Wray18_NR4A2	rs1226412	chr2:156983629	chr2	156127117	156127117	0.000333155	0.0663	0.849997	0.9408	0.00696966	0.0361773	0.39305	0.00195	0.01545	NA	NA	NA	NA	NA	NA	NA	NA	NA	NA	NA	NA	116.884	119.777	-223.768	-227.554	-206.534	-206.873	0.0161549
rs11121159	T	C	NA	-0.0875737	0.028981	No	No	No	Yes	PGCxDis19_RERE	rs301805	chr1:8371186	chr1	8311126	8311126	0.00152345	0.1266	0.056702	0.4022	0.393779	0.57154	0.58325	0.0016	0.0095	NA	NA	NA	NA	NA	NA	NA	NA	NA	NA	NA	NA	71.8424	75.1412	-133.685	-138.282	-116.494	-117.654	0.0102112
rs11130029	T	A	NA	-0.0793609	-0.109528	No	No	Yes	No	Wray18_ZNF445	rs11707582	chr3:44588044	chr3	44546552	44546552	0.00664407	0.2058	0.00103553	0.102	0.0019394	0.0158831	0.03415	0.9689	0.3827	NA	NA	NA	NA	NA	NA	NA	NA	NA	NA	NA	NA	131.722	132.077	-253.444	-252.153	-236.189	-231.447	0.399798
rs111612748	A	T	-0.408871	-0.0695272	0.134496	Yes	No	No	Yes	Luciano18_CELF4	rs11082011	chr18:35226119	chr18	37646156	37646156	2.71e-05	0.0254	0.35168	0.6986	0.118527	0.247924	0.7159	0.96885	0.0292	NA	NA	NA	NA	NA	NA	NA	NA	NA	NA	NA	NA	-54.3975	-52.0413	118.795	116.083	135.16	135.721	0.0299462
rs112036953	A	G	NA	-0.168914	-0.0180763	No	No	No	Yes	Debette14Hill18Lee18_PTGER3-Blk2	rs481940	chr1:71509700	chr1	71044017	71044017	0.193136	0.5828	0.000555496	0.0642	0.567159	0.714117	0.1729	0.0471	0.00825	NA	NA	NA	NA	NA	NA	NA	NA	NA	NA	NA	NA	23.4453	26.9294	-36.8906	-41.8588	-19.6569	-21.1783	0.00829726
rs11209722	G	A	-0.467377	-0.215418	-0.210636	Yes	Yes	Yes	No	Debette14Hill18Lee18_PTGER3-Blk2	rs481940	chr1:71422452	chr1	70956769	70956769	1.09e-08	0.0001	6.41e-07	0.0002	1.01e-05	0.000540147	0.0006	0.3513	0.92995	NA	NA	NA	NA	NA	NA	NA	NA	NA	NA	NA	NA	61.1659	61.1694	-112.332	-110.339	-95.2736	-89.8689	0.933418
rs11209746	A	G	NA	0.0935321	0.108533	No	No	Yes	No	Debette14Hill18Lee18_PTGER3-Blk2	rs481940	chr1:71572114	chr1	71106431	71106431	0.864318	0.9419	0.0010733	0.1032	0.0216879	0.0716109	0.0498	0.30135	0.6504	NA	NA	NA	NA	NA	NA	NA	NA	NA	NA	NA	NA	93.7341	93.83	-177.468	-175.66	-160.278	-155.032	0.661405
rs11209952	C	T	0.168376	NA	NA	Yes	No	No	No	Wray18_NEGR1	rs1620977	chr1:72837500	chr1	72371817	72371817	6.8e-06	0.0054	0.945157	0.9802	0.0429396	0.118738	0.611	5e-05	0.2174	NA	NA	NA	NA	NA	NA	NA	NA	NA	NA	NA	NA	136.391	137.118	-262.782	-262.235	-245.463	-241.452	0.228038
rs112481526	A	G	NA	0.0212265	0.110274	No	No	No	Yes	PGCxDis19_KIAA1109	rs75595651	chr4:123076007	chr4	122154852	122154852	0.0407342	0.3648	0.558157	0.8096	0.0195582	0.0676804	0.19735	0.793	0.0295	NA	NA	NA	NA	NA	NA	NA	NA	NA	NA	NA	NA	93.4332	95.774	-176.866	-179.548	-159.698	-158.946	0.0304884
rs113278975	C	T	-0.168119	-0.195648	-0.138831	Yes	Yes	Yes	No	Debette14Hill18Lee18_PTGER3-Blk2	rs481940	chr1:71513530	chr1	71047847	71047847	5.05e-05	0.0314	0.000192993	0.037	0.0059465	0.0331112	0.00365	0.77075	0.2569	NA	NA	NA	NA	NA	NA	NA	NA	NA	NA	NA	NA	76.4032	77.019	-142.806	-142.038	-125.53	-121.306	0.267082
rs113739197	-	TAAGT	-0.221076	NA	NA	Yes	No	No	No	PGCxDis19_LIN28B	rs1933802	chr6:105159448	NA	NA	NA	0.000120728	0.0267	0.0684508	0.4378	0.00225896	0.0175141	0.30695	1	0.48345	0	1	0	0	0	0	1	0	1	0	0	0	99.4801	99.7118	-188.96	-187.424	-171.924	-166.981	0.496018
rs11434745	-	G	NA	-0.130016	-0.0910831	No	No	Yes	No	Debette14Hill18Lee18_PTGER3-Blk2	rs481940	chr1:71445183	chr1	70979501	70979501	0.162631	0.5535	0.00754197	0.2162	0.0188081	0.0669764	0.0257	0.93855	0.32665	NA	NA	NA	NA	NA	NA	NA	NA	NA	NA	NA	NA	104.076	104.521	-198.151	-197.042	-180.896	-176.336	0.345235
rs1152593	C	T	-0.127669	-0.0900365	-0.12203	Yes	Yes	Yes	No	Wray18_ESR2	rs915057	chr14:64675895	chr14	64209177	64209177	8.99e-06	0.0079	0.000223576	0.048	0.00086945	0.00997691	0.01855	0.81975	0.38185	NA	NA	NA	NA	NA	NA	NA	NA	NA	NA	NA	NA	131.075	131.431	-252.15	-250.862	-235.026	-230.312	0.398842
rs1152594	A	G	NA	0.150279	0.101612	No	No	Yes	No	Wray18_ESR2	rs915057	chr14:64675044	chr14	64208326	64208326	0.00938132	0.185	0.00117855	0.0752	0.00232285	0.0175687	0.02775	0.5333	0.26985	NA	NA	NA	NA	NA	NA	NA	NA	NA	NA	NA	NA	73.2838	73.8667	-136.568	-135.733	-119.312	-115.027	0.280262
rs115714540	T	A	NA	0.00315104	0.10854	No	No	No	Yes	Wray18_NEGR1	rs1620977	chr1:72844557	chr1	72378874	72378874	0.720733	0.8807	0.888286	0.958	0.00247503	0.0183752	0.12115	0.9858	0.0005	NA	NA	NA	NA	NA	NA	NA	NA	NA	NA	NA	NA	163.009	168.98	-316.018	-325.961	-298.827	-305.333	0.000548395
rs11717830	C	T	NA	-0.119315	-0.133587	No	No	Yes	No	Wray18_ZNF445	rs11707582	chr3:44586368	chr3	44544876	44544876	0.00269622	0.1036	2.45e-05	0.0058	2.02e-06	0.000148138	0.0094	0.1704	0.7094	NA	NA	NA	NA	NA	NA	NA	NA	NA	NA	NA	NA	113.507	113.571	-217.015	-215.143	-199.912	-194.62	0.720351
rs11766575	T	C	-0.26195	-0.0463158	-0.20227	Yes	No	No	Yes	HowardAdams18_MAD1L1	rs1554505	chr7:2005747	chr7	1966112	1966112	1.33e-05	0.0087	0.221071	0.6124	0.00810119	0.0389175	0.09235	0.8045	0.01235	NA	NA	NA	NA	NA	NA	NA	NA	NA	NA	NA	NA	4.23902	7.34063	1.52195	-2.68126	18.6906	17.9211	0.0127519
rs11770899	C	T	NA	0.0408998	0.128579	No	No	No	Yes	HowardAdams18_MAD1L1	rs1554505	chr7:1979425	chr7	1939789	1939789	0.0131068	0.2155	0.0537648	0.4046	0.00029439	0.00569399	0.10265	0.97695	0.0396	NA	NA	NA	NA	NA	NA	NA	NA	NA	NA	NA	NA	91.1984	93.2938	-172.397	-174.588	-155.25	-154.011	0.040646
rs11772627	G	C	0.191138	0.0601851	-0.0104638	Yes	No	No	Yes	HowardAdams18_MAD1L1	rs1554505	chr7:2109821	chr7	2070186	2070186	8.42e-05	0.0193	0.0104752	0.1962	0.631461	0.769182	0.4238	0.0225	0.0076	NA	NA	NA	NA	NA	NA	NA	NA	NA	NA	NA	NA	198.896	202.438	-387.793	-392.875	-370.735	-372.405	0.00778552
rs11819478	G	A	NA	0.0408695	0.183103	No	No	No	Yes	CONVERGE_LHPP	rs35936514	chr10:126300243	chr10	124611674	124611674	0.0125562	0.248	0.319987	0.6858	0.00719757	0.0365851	0.0783	0.997	0.0081	0	0	0	0	1	0	1	1	0	0	0	0	39.7799	43.213	-69.5598	-74.426	-52.4351	-53.8763	0.00878399
rs11861296	T	C	NA	0.100113	0.134476	No	No	Yes	No	Wray18_PMFBP1	rs11643192	chr16:71850632	chr16	71816729	71816729	0.0793276	0.4433	0.00176965	0.1274	3.71e-05	0.00137845	0.00725	5e-05	0.27435	0	0	0	0	0	0	0	0	0	0	0	1	143.006	143.578	-276.011	-275.155	-258.692	-254.372	0.284726
rs1187213	T	G	NA	0.114777	0.109181	No	No	Yes	No	Smith16_CELF4	rs1187264	chr18:35339785	chr18	37759821	37759821	0.797893	0.9139	0.000481248	0.0712	0.00130345	0.0118276	0.03405	0.99995	0.9141	NA	NA	NA	NA	NA	NA	NA	NA	NA	NA	NA	NA	91.1464	91.1518	-172.293	-170.304	-154.995	-149.546	0.917256
rs1187224	C	T	-0.230049	-0.125761	-0.0897167	Yes	No	Yes	No	Luciano18_CELF4	rs11082011	chr18:35358496	chr18	37778532	37778532	0.00014766	0.039	0.000246814	0.0508	0.00284486	0.0201735	0.01615	0.34875	0.29695	0	1	0	0	0	0	0	0	0	0	0	0	131.11	131.624	-252.22	-251.248	-235.184	-230.805	0.310515
rs12080583	G	A	NA	0.14743	0.0362815	No	No	No	Yes	PGCxDis19_RERE	rs301805	chr1:8524877	chr1	8464817	8464817	0.255029	0.6298	0.00062237	0.0784	0.0945442	0.209822	0.10165	0.88075	0.01625	NA	NA	NA	NA	NA	NA	NA	NA	NA	NA	NA	NA	67.5906	70.4314	-125.181	-128.863	-108.056	-108.313	0.0171428
rs12102548	C	G	NA	-0.0865462	-0.10915	No	No	Yes	No	Wray18_PMFBP1	rs11643192	chr16:71929763	chr16	71895860	71895860	0.00271634	0.131	0.00125796	0.11	0.0105434	0.0454778	0.02855	0.9972	0.5414	0	0	0	0	0	1	1	0	0	0	0	0	128.667	128.839	-247.334	-245.679	-230.079	-224.973	0.557092
rs1213048	T	C	-0.135181	NA	NA	Yes	No	No	No	LiLuo18_RSRC1	rs1193510	chr3:157989979	chr3	158272190	158272190	2.61e-05	0.0253	0.013545	0.225	0.00929942	0.0420361	0.17985	0.01235	0.75675	NA	NA	NA	NA	NA	NA	NA	NA	NA	NA	NA	NA	167.187	167.231	-324.374	-322.462	-307.14	-301.781	0.767373
rs12131816	T	C	NA	0.0748242	0.199411	No	No	No	Yes	Wray18_NEGR1	rs1620977	chr1:72529866	chr1	72064183	72064183	0.613133	0.8304	0.0283529	0.3318	0.00223942	0.0174732	0.0395	0.9807	0.0223	NA	NA	NA	NA	NA	NA	NA	NA	NA	NA	NA	NA	30.3504	32.904	-50.7007	-53.808	-33.5981	-33.2848	0.0238256
rs12193005	C	A	NA	0.0939883	0.117524	No	No	Yes	No	PGCxDis19_LIN28B	rs1933802	chr6:105355331	chr6	104907456	104907456	0.110042	0.4899	0.0012771	0.0922	0.0135162	0.0547699	0.0237	0.59905	0.50745	NA	NA	NA	NA	NA	NA	NA	NA	NA	NA	NA	NA	117.107	117.311	-224.213	-222.623	-206.937	-201.891	0.522096
rs12246428	G	A	-0.23236	-0.0678001	0.0388167	Yes	No	No	Yes	CONVERGE_SIRT1	rs12415800	chr10:69640165	chr10	67880407	67880407	5.24e-05	0.0158	0.000689283	0.0784	0.0541229	0.140765	0.6739	0.80415	0.0003	NA	NA	NA	NA	NA	NA	NA	NA	NA	NA	NA	NA	175.727	182.329	-341.453	-352.658	-324.395	-332.188	0.000279295
rs12257551	G	A	NA	-0.145891	-0.0804299	No	No	Yes	Yes	CONVERGE_LHPP	rs35936514	chr10:126254396	chr10	124565827	124565827	0.556367	0.8078	7.71e-06	0.0048	0.0167761	0.0621651	0.00615	0.0001	0.0408	NA	NA	NA	NA	NA	NA	NA	NA	NA	NA	NA	NA	150.65	152.719	-291.3	-293.437	-274.109	-272.809	0.0419431
rs12300350	A	T	NA	0.0451334	-0.0251678	No	No	No	Yes	Demontis19_DUSP6	rs1427829	chr12:89747833	chr12	89354056	89354056	0.355735	0.6987	0.0233862	0.3058	0.256799	0.443069	0.7843	0.0001	0.02095	0	1	1	0	1	0	1	1	1	1	0	0	160.373	162.984	-310.747	-313.969	-293.556	-293.34	0.0223057
rs12304212	A	C	NA	0.32384	0.60155	No	No	Yes	No	Hyde16_SLC6A15	rs2125716	chr12:84736093	chr12	84342314	84342314	NA	NA	0.00895996	0.2194	0.000299411	0.00569399	0.04655	0.9973	0.10715	NA	NA	NA	NA	NA	NA	NA	NA	NA	NA	NA	NA	-60.3087	-59.0019	130.617	130.004	143.334	145.264	0.105941
rs12413892	T	C	-0.170248	NA	NA	Yes	No	No	No	CONVERGE_LHPP	rs35936514	chr10:126236581	chr10	124548012	124548012	7.51e-06	0.0052	0.0238324	0.3104	0.00713384	0.0365851	0.08405	0.03015	0.6528	NA	NA	NA	NA	NA	NA	NA	NA	NA	NA	NA	NA	122.028	122.123	-234.056	-232.246	-216.887	-211.643	0.663186
rs12445641	C	T	0.156921	NA	NA	Yes	Yes	No	No	Wray18_PMFBP1	rs11643192	chr16:71967783	chr16	71933880	71933880	0.00109408	0.0427	0.000134699	0.0362	0.000904031	0.00997691	0.05095	0.9966	0.8612	NA	NA	NA	NA	NA	NA	NA	NA	NA	NA	NA	NA	122.674	122.688	-235.348	-233.376	-218.223	-212.826	0.866827
rs12456002	C	T	NA	0.0677226	-0.00767853	No	No	No	Yes	Wray18_TCF4-Superblock-Blk5	rs68021739	chr18:52499160	chr18	54831929	54831929	0.702795	0.8714	0.0115152	0.186	0.818015	0.901952	0.5083	0.9918	0.04555	NA	NA	NA	NA	NA	NA	NA	NA	NA	NA	NA	NA	121.1	123.088	-232.2	-234.177	-214.902	-213.419	0.0461205
rs12497958	A	C	0.317264	0.278645	0.37307	Yes	Yes	Yes	Yes	LiLuo18_RSRC1	rs1193510	chr3:158527448	chr3	158809659	158809659	1.77e-06	0.0051	4.14e-07	0.0002	2.45e-08	5.99e-06	5e-05	5e-05	0.00395	NA	NA	NA	NA	NA	NA	NA	NA	NA	NA	NA	NA	143.274	147.385	-276.548	-282.77	-259.25	-262.013	0.00413892
rs12528333	G	A	NA	-0.433832	-0.380949	No	No	Yes	No	PGCxDis19_LIN28B	rs1933802	chr6:105231531	chr6	104783656	104783656	NA	NA	0.000198218	0.029	3.08e-05	0.00121672	0.0151	0.99525	0.68355	0	0	0	0	0	0	0	0	1	0	0	0	-60.5858	-60.5078	131.172	133.016	145.586	150.312	0.692728
rs12531150	C	T	NA	-0.0320331	0.0597324	No	No	No	Yes	HowardAdams18_MAD1L1	rs1554505	chr7:2289888	chr7	2250253	2250253	0.585511	0.8202	0.122518	0.505	0.0169108	0.0622014	0.71725	0.98985	0.006	NA	NA	NA	NA	NA	NA	NA	NA	NA	NA	NA	NA	143.059	146.769	-276.118	-281.538	-258.798	-260.755	0.00644822
rs12534131	C	T	NA	-0.127553	-0.132879	No	No	Yes	No	HowardAdams18_MAD1L1	rs1554505	chr7:2294123	chr7	2254488	2254488	0.264402	0.6373	4.45e-06	0.0038	0.000301397	0.00569399	0.00485	0.03545	0.90875	NA	NA	NA	NA	NA	NA	NA	NA	NA	NA	NA	NA	129.323	129.329	-248.646	-246.658	-231.434	-226.003	0.912436
rs12537790	T	A	NA	-0.147187	-0.103728	No	No	Yes	No	HowardAdams18_MAD1L1	rs1554505	chr7:2299900	chr7	2260265	2260265	0.129966	0.5053	0.000781201	0.0868	0.0104758	0.0454778	0.00455	0.08125	0.2116	NA	NA	NA	NA	NA	NA	NA	NA	NA	NA	NA	NA	132.931	133.67	-255.862	-255.341	-238.804	-234.871	0.223942
rs12574292	C	A	-0.102152	-0.0791791	-0.0548216	Yes	Yes	Yes	No	Power17_MDDLateMale	rs7950328	chr11:94319818	chr11	94586652	94586652	7.8e-06	0.0123	0.000173067	0.0258	0.0212156	0.0707403	0.0149	0.998	0.2497	NA	NA	NA	NA	NA	NA	NA	NA	NA	NA	NA	NA	241.48	242.113	-472.96	-472.225	-455.792	-451.623	0.26072
rs12606230	T	C	NA	0.332661	0.373098	No	No	Yes	No	Wray18_TCF4-Superblock-Blk5	rs68021739	chr18:52492252	chr18	54825021	54825021	NA	NA	0.00158982	0.123	0.00120774	0.0115214	0.01665	0.99835	0.643	NA	NA	NA	NA	NA	NA	NA	NA	NA	NA	NA	NA	-41.6949	-41.593	93.3899	95.186	107.65	112.298	0.651582
rs12666575	C	T	NA	0.0313437	-0.0463545	No	No	No	Yes	HowardAdams18_MAD1L1	rs1554505	chr7:2004421	chr7	1964786	1964786	0.0129529	0.242	0.315797	0.6806	0.110959	0.236284	0.85305	0.0001	0.0402	NA	NA	NA	NA	NA	NA	NA	NA	NA	NA	NA	NA	118.94	121.023	-227.879	-230.046	-210.821	-209.576	0.0412218
rs12669937	C	T	NA	-0.0268574	-0.101132	No	No	No	Yes	HowardAdams18_MAD1L1	rs1554505	chr7:1939765	chr7	1900129	1900129	0.299125	0.6625	0.0469925	0.3706	0.000442674	0.00713521	0.05745	1	0.00825	NA	NA	NA	NA	NA	NA	NA	NA	NA	NA	NA	NA	186.824	190.31	-363.648	-368.62	-346.436	-347.965	0.00828225
rs1267673	T	C	NA	0.0962584	0.0988914	No	No	Yes	No	PGCxDis19_BRAF-Blk1	rs10265001	chr7:140397792	chr7	140697992	140697992	0.258811	0.6271	0.0126783	0.2488	0.0215723	0.0716109	0.0247	0.7496	0.9619	NA	NA	NA	NA	NA	NA	NA	NA	NA	NA	NA	NA	129.452	129.454	-248.905	-246.907	-231.671	-226.227	0.959097
rs12699404	A	T	NA	-0.150921	-0.226413	No	No	Yes	No	HowardAdams18_MAD1L1	rs1554505	chr7:1894022	chr7	1854386	1854386	0.0773516	0.4267	1.97e-06	0.001	6.67e-08	1.04e-05	0.00415	5e-05	0.1425	NA	NA	NA	NA	NA	NA	NA	NA	NA	NA	NA	NA	46.9526	48.0018	-83.9051	-84.0037	-66.8469	-63.5338	0.147441
rs12703989	G	A	NA	-0.0874632	-0.0937684	No	No	Yes	No	PGCxDis19_BRAF-Blk1	rs10265001	chr7:140238048	chr7	140538248	140538248	0.66537	0.8571	0.00511125	0.1862	0.00638412	0.0343006	0.0446	0.86475	0.8483	NA	NA	NA	NA	NA	NA	NA	NA	NA	NA	NA	NA	123.454	123.47	-236.907	-234.941	-219.717	-214.312	0.854814
rs12773190	A	G	NA	0.100706	0.0648096	No	No	Yes	No	CONVERGE_LHPP	rs35936514	chr10:126204789	chr10	124516220	124516220	0.000249654	0.0643	7.63e-06	0.0066	0.00995473	0.0441832	0.00305	5e-05	0.1188	NA	NA	NA	NA	NA	NA	NA	NA	NA	NA	NA	NA	241.368	242.56	-472.735	-473.119	-455.545	-452.491	0.122583
rs13058792	G	A	NA	-0.0124412	0.0831601	No	No	No	Yes	Wray18_ZNF445	rs11707582	chr3:44576475	chr3	44534983	44534983	0.283343	0.6564	0.531577	0.7946	0.0158632	0.0603482	0.3388	0.84535	0.00195	NA	NA	NA	NA	NA	NA	NA	NA	NA	NA	NA	NA	164.478	169.188	-318.955	-326.375	-301.7	-305.669	0.00214639
rs13066574	C	T	NA	-0.0922712	-0.150782	No	No	Yes	No	Wray18_ZNF445	rs11707582	chr3:44750810	chr3	44709318	44709318	0.00229924	0.1425	0.0199725	0.2996	0.000895802	0.00997691	0.01	0.5105	0.11195	NA	NA	NA	NA	NA	NA	NA	NA	NA	NA	NA	NA	117.152	118.398	-224.304	-224.797	-207.028	-204.065	0.114394
rs13197753	G	C	NA	-0.0964405	-0.114664	No	No	Yes	No	PGCxDis19_LIN28B	rs1933802	chr6:105372685	chr6	104924810	104924810	0.271857	0.6439	0.00904973	0.1574	0.000836855	0.00995288	0.0333	0.83245	0.6237	NA	NA	NA	NA	NA	NA	NA	NA	NA	NA	NA	NA	106.253	106.366	-202.507	-200.732	-185.294	-180.077	0.634999
rs13225225	C	T	NA	0.171089	0.113899	No	No	Yes	No	HowardAdams18_MAD1L1	rs1554505	chr7:1984066	chr7	1944431	1944431	0.0634109	0.4163	2.2e-05	0.004	0.00420395	0.0257492	0.00035	0.005	0.077	NA	NA	NA	NA	NA	NA	NA	NA	NA	NA	NA	NA	157.412	158.959	-304.825	-305.917	-287.591	-285.237	0.0786518
rs13330178	C	G	-0.12156	-0.13008	-0.100302	Yes	Yes	Yes	No	Wray18_PMFBP1	rs11643192	chr16:71880586	chr16	71846683	71846683	0.000139655	0.0419	1.39e-06	0.0016	0.000983978	0.010215	0.0077	0.9999	0.3422	NA	NA	NA	NA	NA	NA	NA	NA	NA	NA	NA	NA	144.806	145.231	-279.611	-278.462	-262.378	-257.781	0.356478
rs1367633	G	A	NA	0.594137	0.495134	No	No	Yes	No	Wray18_TCF4-Superblock-Blk2	rs11663393	chr18:50747956	chr18	53221586	53221586	NA	NA	5.77e-05	0.016	0.00034237	0.00616769	0.02155	0.99985	0.5893	NA	NA	NA	NA	NA	NA	NA	NA	NA	NA	NA	NA	-59.8676	-59.7279	129.735	131.456	142.452	146.716	0.597038
rs1380405	G	A	NA	0.172392	0.184199	No	No	Yes	No	Hyde16_SLC6A15	rs2125716	chr12:84902568	chr12	84508789	84508789	0.612535	0.8288	0.000608317	0.0608	4.06e-05	0.00142249	0.0013	0.7721	0.79555	NA	NA	NA	NA	NA	NA	NA	NA	NA	NA	NA	NA	92.143	92.1725	-174.286	-172.345	-157.074	-151.691	0.808009
rs139271255	-	T	NA	-0.0200403	0.11185	No	No	No	Yes	LiLuo18_RSRC1	rs1193510	chr3:158277035	chr3	158559247	158559247	0.0207652	0.2903	0.712304	0.8812	0.00280153	0.0200694	0.44225	0.9999	0.01115	NA	NA	NA	NA	NA	NA	NA	NA	NA	NA	NA	NA	53.6586	56.8323	-97.3173	-101.665	-80.1052	-81.0101	0.0117563
rs139788825	T	-	NA	0.0882377	0.0560783	No	No	Yes	No	Wray18_TMEM161B-MEF2C-Blk1	rs247910	chr5:87246296	chr5	87950480	87950483	0.0012702	0.0883	4.53e-05	0.021	0.0862027	0.196279	0.04535	5e-05	0.2642	NA	NA	NA	NA	NA	NA	NA	NA	NA	NA	NA	NA	175.813	176.412	-341.627	-340.823	-324.546	-320.327	0.274039
rs141155580	GCCTCA	-	NA	-0.00423326	-0.139063	No	No	No	Yes	PGCxDis19_LIN28B	rs1933802	chr6:105437580	NA	NA	NA	0.0498432	0.3651	0.891256	0.96	0.00240344	0.0180626	0.2415	0.99925	0.00715	NA	NA	NA	NA	NA	NA	NA	NA	NA	NA	NA	NA	55.62	59.2091	-101.24	-106.418	-84.0714	-85.8159	0.0073794
rs141253408	-	TTTG	-0.196687	-0.173285	-0.224141	Yes	Yes	Yes	No	Hyde16_SLC6A15	rs2125716	chr12:84938300	chr12	84544522	84544548	3.51e-06	0.0079	3.45e-09	0.0002	1.04e-06	9.81e-05	5e-05	0.9761	0.0635	NA	NA	NA	NA	NA	NA	NA	NA	NA	NA	NA	NA	196.215	197.921	-382.43	-383.843	-365.111	-363.06	0.064705
rs142530641	A	G	0.330309	NA	NA	Yes	No	No	No	Power17_MDDMidAge	rs9323497	chr14:67654604	chr14	67187887	67187887	0.000374118	0.0381	0.0188906	0.286	0.227137	0.399647	0.21035	0.9999	0.485	NA	NA	NA	NA	NA	NA	NA	NA	NA	NA	NA	NA	-60.455	-60.2247	130.91	132.449	147.693	152.589	0.49736
rs1459622	A	T	NA	-0.561129	-0.400189	No	No	Yes	No	Hyde16_SLC6A15	rs2125716	chr12:84950872	chr12	84557093	84557093	NA	NA	6.23e-05	0.0248	0.000136769	0.00320398	0.01	1	0.27425	NA	NA	NA	NA	NA	NA	NA	NA	NA	NA	NA	NA	-93.836	-93.2588	197.672	198.518	212.725	216.581	0.282589
rs1466655	C	T	NA	-0.178692	-0.0927167	No	No	Yes	No	PGCxDis19_RERE	rs301805	chr1:8375842	chr1	8315782	8315782	0.00641209	0.2085	0.0016588	0.0508	0.00336016	0.0224929	0.0137	0.99995	0.05465	NA	NA	NA	NA	NA	NA	NA	NA	NA	NA	NA	NA	82.9649	84.7987	-155.93	-157.597	-138.696	-136.917	0.0554799
rs1533933	G	C	NA	0.225667	0.125996	No	No	Yes	Yes	PGCxDis19_BRAF-Blk1	rs10265001	chr7:140715025	chr7	141015225	141015225	0.0202126	0.263	1.09e-06	0.0002	0.000220257	0.00465197	5e-05	0.0362	0.00195	0	1	0	1	1	0	1	1	0	0	0	0	160.625	165.337	-311.251	-318.674	-294.017	-297.994	0.0021419
rs1540319	C	G	-0.13913	-0.0362873	-0.120582	Yes	No	No	Yes	Wray18_PAX6	rs1806153	chr11:31837617	chr11	31816069	31816069	2.3e-06	0.0053	0.127803	0.5032	0.000965724	0.010215	0.0418	0.55345	0.006	NA	NA	NA	NA	NA	NA	NA	NA	NA	NA	NA	NA	165.145	168.856	-320.291	-325.712	-303.122	-305.109	0.0064469
rs155808	T	C	NA	0.128618	0.198181	No	No	Yes	No	PGCxDis19_PCDHAs	rs3806843	chr5:140346712	chr5	140967127	140967127	0.0953712	0.4726	0.00254246	0.105	1.74e-05	0.00082134	0.0012	0.92815	0.0792	NA	NA	NA	NA	NA	NA	NA	NA	NA	NA	NA	NA	109.861	111.397	-209.723	-210.794	-192.361	-189.961	0.0796643
rs155820	C	G	NA	0.0945532	-0.0130151	No	No	No	Yes	PGCxDis19_PCDHAs	rs3806843	chr5:140307746	chr5	140928161	140928161	0.68561	0.8651	0.0355142	0.3266	0.668581	0.80374	0.54535	1	0.04925	NA	NA	NA	NA	NA	NA	NA	NA	NA	NA	NA	NA	29.6724	31.582	-49.3449	-51.1641	-32.1982	-30.588	0.0506685
rs1639945	G	C	NA	0.274823	0.122372	No	No	Yes	Yes	PGCxDis19_BRAF-Blk1	rs10265001	chr7:140263109	chr7	140563309	140563309	0.0508641	0.3589	2.57e-05	0.0072	0.00551749	0.031732	0.00055	0.1074	0.0007	NA	NA	NA	NA	NA	NA	NA	NA	NA	NA	NA	NA	77.1218	82.6315	-144.244	-153.263	-127.414	-133.067	0.000901596
rs1656379	A	G	-0.149583	NA	NA	Yes	No	No	No	LiLuo18_RSRC1	rs1193510	chr3:158288773	chr3	158570984	158570984	0.000212892	0.0411	0.6273	0.8428	0.140922	0.284867	0.53415	0.9439	0.27885	0	0	0	1	0	0	0	0	0	0	0	0	153.223	153.784	-296.446	-295.567	-279.321	-275.018	0.289579
rs165944	C	T	NA	0.241311	0.190247	No	No	Yes	No	Wray18_TMEM161B-MEF2C-Blk2	rs10514301	chr5:88110363	chr5	88814546	88814546	0.00563579	0.1991	0.000834635	0.0916	0.000721788	0.00911775	0.03485	0.97005	0.51525	NA	NA	NA	NA	NA	NA	NA	NA	NA	NA	NA	NA	-28.889	-28.6896	67.7779	69.3793	83.9601	88.7979	0.527775
rs16903178	G	A	NA	-0.142901	-0.0179463	No	No	No	Yes	Wray18_TMEM161B-MEF2C-Blk1	rs247910	chr5:87776730	chr5	88480913	88480913	0.0111502	0.2494	0.00106763	0.0918	0.376432	0.558255	0.1579	0.68795	0.00835	NA	NA	NA	NA	NA	NA	NA	NA	NA	NA	NA	NA	64.7383	68.2057	-119.477	-124.411	-102.33	-103.835	0.0084532
rs1714520	T	C	NA	0.349772	0.25291	No	No	Yes	No	LiLuo18_RSRC1	rs1193510	chr3:158285175	chr3	158567386	158567386	0.891211	0.9524	4.06e-05	0.0196	0.000523616	0.00754624	0.01	0.9999	0.2931	NA	NA	NA	NA	NA	NA	NA	NA	NA	NA	NA	NA	-33.7554	-33.2291	77.5108	78.4582	93.0405	97.0939	0.304924
rs17286683	A	C	0.383516	NA	NA	Yes	Yes	No	No	PGCxDis19_PCDHAs	rs3806843	chr5:139781095	chr5	140401510	140401510	1.38e-06	0.0035	0.00093433	0.0468	0.62773	0.767767	0.4453	0.9963	0.3205	0	1	1	1	1	0	1	1	0	0	0	0	-140.201	-139.735	290.403	291.469	307.461	311.939	0.333859
rs17358402	C	T	NA	-0.289739	-0.155592	No	No	Yes	Yes	Wray18_PMFBP1	rs11643192	chr16:71967927	chr16	71934024	71934024	0.00238818	0.1294	8.27e-06	0.0054	0.00121328	0.0115214	0.0004	0.189	0.0057	NA	NA	NA	NA	NA	NA	NA	NA	NA	NA	NA	NA	56.9724	60.7886	-103.945	-109.577	-86.8422	-89.054	0.00573297
rs17630785	C	T	0.599164	NA	NA	Yes	No	No	No	LiLuo18_RSRC1	rs1193510	chr3:158392226	chr3	158674437	158674437	0.000195089	0.0381	0.00556284	0.1636	0.00749923	0.0375361	0.1142	0.99995	0.44875	NA	NA	NA	NA	NA	NA	NA	NA	NA	NA	NA	NA	-93.371	-93.1014	196.742	198.203	212.871	217.557	0.462712
rs17680345	A	T	NA	0.258292	0.0556601	No	No	No	Yes	PGCxDis19_LIN28B	rs1933802	chr6:105337409	chr6	104889534	104889534	NA	NA	0.0156621	0.2666	0.294102	0.485547	0.1977	0.9999	0.0438	NA	NA	NA	NA	NA	NA	NA	NA	NA	NA	NA	NA	-58.6916	-56.6722	127.383	125.344	143.32	144.469	0.0444684
rs17695707	C	T	NA	-0.310187	0.00738959	No	No	No	Yes	PGCxDis19_BRAF-Blk1	rs10265001	chr7:140563901	chr7	140864101	140864101	NA	NA	0.00891175	0.2128	0.93423	0.972762	0.41055	0.9999	0.03575	NA	NA	NA	NA	NA	NA	NA	NA	NA	NA	NA	NA	-78.4931	-76.3122	166.986	164.624	181.4	181.921	0.0367517
rs17695995	C	A	NA	0.212853	-0.146268	No	No	No	Yes	PGCxDis19_BRAF-Blk1	rs10265001	chr7:140589567	chr7	140889767	140889767	NA	NA	0.0076689	0.2018	0.115727	0.244141	0.8157	0.9999	0.00195	NA	NA	NA	NA	NA	NA	NA	NA	NA	NA	NA	NA	-54.0425	-49.319	118.085	110.638	133.554	129.2	0.00211485
rs1787068	G	A	NA	0.0390618	-0.0277645	No	No	No	Yes	Luciano18_CELF4	rs11082011	chr18:35363713	chr18	37783749	37783749	0.901832	0.9566	0.0406452	0.3544	0.1071	0.230172	0.8646	0.99535	0.0193	NA	NA	NA	NA	NA	NA	NA	NA	NA	NA	NA	NA	178.277	180.934	-346.553	-349.868	-329.517	-329.425	0.0211405
rs1806157	C	A	NA	0.0171231	0.0792314	No	No	No	Yes	Wray18_PAX6	rs1806153	chr11:31840404	chr11	31818856	31818856	0.943581	0.975	0.40279	0.7332	0.00607541	0.0336436	0.1498	5e-05	0.02285	NA	NA	NA	NA	NA	NA	NA	NA	NA	NA	NA	NA	194.199	196.71	-378.398	-381.419	-361.164	-360.739	0.0250357
rs180755508	T	A	-0.176847	NA	NA	Yes	No	No	No	Power17_MDDMidAge	rs9323497	chr14:67707621	chr14	67240904	67240904	0.000109586	0.0419	0.207743	0.6034	0.0185301	0.0662732	0.3597	0.96155	0.22815	0	1	1	0	1	0	1	0	0	0	0	0	43.5124	44.208	-77.0248	-76.4159	-59.9443	-55.9193	0.238219
rs1870676	T	C	NA	0.12654	-0.022022	No	No	No	Yes	Wray18_NEGR1	rs1620977	chr1:72744996	chr1	72279313	72279313	0.600662	0.8267	0.0274988	0.3266	0.511701	0.676926	0.5514	0.8485	0.03055	NA	NA	NA	NA	NA	NA	NA	NA	NA	NA	NA	NA	6.09593	8.41941	-2.19187	-4.83881	13.9099	14.4833	0.0311088
rs1879901	A	G	NA	0.0341249	0.112078	No	No	No	Yes	PGCxDis19_BRAF-Blk1	rs10265001	chr7:140246894	chr7	140547094	140547094	0.0379936	0.3596	0.301277	0.6676	0.00139198	0.0123563	0.1002	0.99995	0.029	0	0	0	0	0	0	1	0	0	0	0	0	124.382	126.729	-238.764	-241.457	-221.445	-220.674	0.0302849
rs1881915	C	A	NA	-0.066956	0.0532222	No	No	No	Yes	Wray18_ZNF445	rs11707582	chr3:44579918	chr3	44538426	44538426	0.212957	0.6043	0.0183661	0.2412	0.138625	0.281152	0.87355	0.99875	0.0049	NA	NA	NA	NA	NA	NA	NA	NA	NA	NA	NA	NA	92.01	95.9146	-174.02	-179.829	-156.765	-159.123	0.00519834
rs191959311	A	G	0.202079	0.10624	0.131613	Yes	No	Yes	No	Power17_MDDMidAge	rs9323497	chr14:67793741	chr14	67327024	67327024	0.000444953	0.039	0.0174955	0.2776	0.000506556	0.00738728	0.0206	0.0004	0.53585	NA	NA	NA	NA	NA	NA	NA	NA	NA	NA	NA	NA	97.0002	97.1789	-184	-182.358	-166.745	-161.652	0.549906
rs192231	C	T	NA	-0.0613547	-0.103597	No	No	Yes	No	PGCxDis19_PCDHAs	rs3806843	chr5:140248539	chr5	140868954	140868954	0.00285857	0.1117	0.0352487	0.3206	0.00229006	0.0175333	0.03875	0.99325	0.17295	NA	NA	NA	NA	NA	NA	NA	NA	NA	NA	NA	NA	154.338	155.238	-298.675	-298.475	-281.507	-277.873	0.179704
rs1966865	G	A	NA	-0.00502442	-0.127356	No	No	No	Yes	Wray18_ESR2	rs915057	chr14:64975861	chr14	64509143	64509143	0.059702	0.4118	0.842245	0.9388	0.0204511	0.0692476	0.18815	5e-05	0.0031	NA	NA	NA	NA	NA	NA	NA	NA	NA	NA	NA	NA	96.2967	100.583	-182.593	-189.166	-165.317	-168.434	0.0034129
rs2008263	A	G	NA	-0.217139	-0.0907274	No	No	Yes	Yes	HowardAdams18_MAD1L1	rs1554505	chr7:2048335	chr7	2008700	2008700	0.000527403	0.0733	0.00194175	0.056	0.011062	0.0467275	0.0036	0.9995	0.0024	NA	NA	NA	NA	NA	NA	NA	NA	NA	NA	NA	NA	89.3638	93.7871	-168.728	-175.574	-151.537	-154.946	0.00293635
rs2070939	G	A	NA	-0.121376	-0.112409	No	No	Yes	No	Wray18_PMFBP1	rs11643192	chr16:72108474	chr16	72074575	72074575	0.00220385	0.1456	0.000106691	0.0338	0.00014116	0.00320398	0.02305	1	0.8305	0	1	1	0	0	0	0	0	0	0	0	0	99.1888	99.2097	-188.378	-186.419	-171.275	-165.896	0.838059
rs2071164	C	G	0.157247	0.207337	0.110987	Yes	Yes	Yes	Yes	Wray18_PAX6	rs1806153	chr11:31833542	chr11	31811994	31811994	1.83e-06	0.0052	0.000156423	0.0328	0.00365017	0.0234108	0.00245	1	0.02035	NA	NA	NA	NA	NA	NA	NA	NA	NA	NA	NA	NA	93.7038	96.3071	-177.408	-180.614	-160.217	-159.986	0.0225012
rs2141575	A	G	0.108372	NA	NA	Yes	No	No	No	Wray18_ZNF445	rs11707582	chr3:44577120	chr3	44535628	44535628	2.26e-05	0.0172	0.140337	0.534	0.00338197	0.0225158	0.1909	0.07915	0.30735	NA	NA	NA	NA	NA	NA	NA	NA	NA	NA	NA	NA	144.293	144.784	-278.586	-277.569	-261.288	-256.811	0.321571
rs2141576	T	C	-0.26212	-0.120808	-0.140379	Yes	Yes	Yes	No	Wray18_ZNF445	rs11707582	chr3:44577090	chr3	44535598	44535598	3.33e-07	0.0009	1.16e-05	0.009	0.000141237	0.00320398	0.0008	0.0002	0.50895	NA	NA	NA	NA	NA	NA	NA	NA	NA	NA	NA	NA	166.179	166.383	-322.358	-320.766	-305.19	-300.164	0.523201
rs2171575	A	T	NA	0.0864785	0.0820409	No	No	Yes	No	Wray18_ZNF445	rs11707582	chr3:44377170	chr3	44335678	44335678	0.000162555	0.055	0.000293536	0.0522	0.00223486	0.0174732	0.0175	1	0.84465	NA	NA	NA	NA	NA	NA	NA	NA	NA	NA	NA	NA	184.178	184.195	-358.355	-356.391	-341.275	-335.894	0.851513
rs2195270	C	T	NA	0.100572	0.0915693	No	No	Yes	No	Wray18_TMEM161B-MEF2C-Blk1	rs247910	chr5:87391462	chr5	88095645	88095645	0.00540339	0.1772	0.000145982	0.0406	2.17e-05	0.000985547	0.0144	0.28015	0.7657	NA	NA	NA	NA	NA	NA	NA	NA	NA	NA	NA	NA	159.505	159.546	-309.011	-307.091	-292.111	-286.812	0.77635
rs2195271	G	A	0.119795	NA	NA	Yes	No	No	No	Wray18_TMEM161B-MEF2C-Blk1	rs247910	chr5:87391655	chr5	88095838	88095838	2.04e-05	0.022	0.0627402	0.425	0.432488	0.612483	0.40475	0.56845	0.42265	NA	NA	NA	NA	NA	NA	NA	NA	NA	NA	NA	NA	169.846	170.145	-329.691	-328.29	-312.372	-307.507	0.439105
rs2282585	C	T	NA	0.292113	0.316676	No	No	Yes	No	Wray18_TCF4-Superblock-Blk5	rs68021739	chr18:52625947	chr18	54958716	54958716	0.00119929	0.1141	8.47e-05	0.03	0.00059137	0.00802788	0.01915	0.95315	0.79955	0	0	0	0	0	0	0	0	1	0	0	0	-61.6027	-61.573	133.205	135.146	149.114	154.237	0.807323
rs2337224	G	A	NA	-0.0115532	-0.107673	No	No	No	Yes	PGCxDis19_PCDHAs	rs3806843	chr5:139981326	chr5	140601741	140601741	0.272917	0.6467	0.550517	0.807	0.000313689	0.00582225	0.24815	0.44255	0.02435	NA	NA	NA	NA	NA	NA	NA	NA	NA	NA	NA	NA	93.1102	95.594	-176.22	-179.188	-159.298	-158.881	0.0258266
rs2499665	A	G	NA	0.119966	0.0708753	No	No	Yes	No	PGCxDis19_LIN28B	rs1933802	chr6:105318094	chr6	104870219	104870219	0.871765	0.9441	0.000981327	0.0482	0.00793241	0.0386458	0.0182	5e-05	0.1244	NA	NA	NA	NA	NA	NA	NA	NA	NA	NA	NA	NA	153.861	155.019	-297.723	-298.037	-280.425	-277.28	0.128158
rs250427	A	G	-0.180877	-0.115999	-0.154847	Yes	Yes	Yes	No	PGCxDis19_PCDHAs	rs3806843	chr5:139936980	chr5	140557395	140557395	1.7e-05	0.0196	6.57e-05	0.0156	0.00030213	0.00569399	0.0083	0.0021	0.3251	0	1	1	0	0	0	1	1	1	1	0	1	102.326	102.785	-194.652	-193.57	-177.44	-172.915	0.338038
rs2509943	C	G	NA	0.453854	0.187502	No	No	No	Yes	Power17_MDDLateMale	rs7950328	chr11:94231257	chr11	94498091	94498091	0.534853	0.797	5.37e-07	0.0006	0.0334937	0.100153	0.01545	0.9999	0.01545	NA	NA	NA	NA	NA	NA	NA	NA	NA	NA	NA	NA	-102.861	-99.9623	215.723	211.925	232.435	231.979	0.0160414
rs2536956	C	T	NA	-0.0897451	0.0910653	No	No	No	Yes	PGCxDis19_BRAF-Blk1	rs10265001	chr7:140279416	chr7	140579616	140579616	0.146392	0.5148	0.11855	0.5008	0.291024	0.483069	0.96895	0.9648	0.02855	NA	NA	NA	NA	NA	NA	NA	NA	NA	NA	NA	NA	-38.6394	-36.2845	87.2788	84.5689	103.618	104.176	0.0299895
rs2563321	C	G	NA	-0.102623	-0.0695587	No	No	Yes	No	PGCxDis19_PCDHAs	rs3806843	chr5:139976241	chr5	140596656	140596656	0.0337144	0.3479	0.00578704	0.195	0.00883335	0.0407528	0.0493	0.9999	0.3314	0	0	0	0	0	0	1	0	0	0	0	0	129.777	130.221	-249.554	-248.443	-232.43	-227.893	0.345893
rs2563323	C	G	NA	0.148323	0.32888	No	No	Yes	Yes	PGCxDis19_PCDHAs	rs3806843	chr5:139977955	chr5	140598370	140598370	0.00248866	0.1135	0.00199702	0.06	6.85e-06	0.000381504	5e-05	0.9937	5e-05	NA	NA	NA	NA	NA	NA	NA	NA	NA	NA	NA	NA	140.146	155.002	-270.292	-298.003	-253.058	-277.323	5.01384e-08
rs2569164	A	T	NA	0.0168603	0.105198	No	No	No	Yes	PGCxDis19_PCDHAs	rs3806843	chr5:139975626	chr5	140596041	140596041	0.0771184	0.437	0.38187	0.7156	0.0093536	0.0421256	0.138	5e-05	0.0076	NA	NA	NA	NA	NA	NA	NA	NA	NA	NA	NA	NA	142.604	146.145	-275.207	-280.291	-257.931	-259.559	0.00777991
rs2569167	G	A	NA	-0.0110435	-0.0910511	No	No	No	Yes	PGCxDis19_PCDHAs	rs3806843	chr5:139975887	chr5	140596302	140596302	0.00179567	0.1266	0.545009	0.8024	0.0145471	0.0567453	0.2271	0.00775	0.01915	0	0	0	0	0	0	1	0	0	0	0	0	138.8	141.453	-267.601	-270.906	-250.498	-250.383	0.0212608
rs2569170	T	C	NA	-0.067112	0.0228814	No	No	No	Yes	PGCxDis19_PCDHAs	rs3806843	chr5:139978748	chr5	140599163	140599163	0.247868	0.6275	0.00146823	0.1118	0.202095	0.363001	0.46925	0.0295	0.0003	NA	NA	NA	NA	NA	NA	NA	NA	NA	NA	NA	NA	212.75	219.284	-415.499	-426.567	-398.331	-405.965	0.000300388
rs2611289	G	A	NA	-0.10422	-0.0771819	No	No	Yes	No	Hyde16_SLC6A15	rs2125716	chr12:84902487	chr12	84508708	84508708	0.0947642	0.4437	0.00102892	0.102	0.0035072	0.0227319	0.0275	0.99925	0.4043	NA	NA	NA	NA	NA	NA	NA	NA	NA	NA	NA	NA	148.256	148.58	-286.511	-285.16	-269.321	-264.532	0.420413
rs26579	G	C	NA	-0.204641	-0.132752	No	No	Yes	No	Wray18_TMEM161B-MEF2C-Blk2	rs10514301	chr5:87985295	chr5	88689478	88689478	0.369374	0.7093	0.000392784	0.059	0.00899068	0.0410954	0.02355	0.8952	0.2397	NA	NA	NA	NA	NA	NA	NA	NA	NA	NA	NA	NA	17.2903	17.9515	-24.5805	-23.9029	-7.65807	-3.59594	0.250168
rs269223	C	T	NA	-0.0854945	0.0214352	No	No	No	Yes	PGCxDis19_BRAF-Blk1	rs10265001	chr7:140275739	chr7	140575939	140575939	0.0760601	0.4429	0.0702974	0.4372	0.36674	0.550917	0.58695	0.99945	0.03545	NA	NA	NA	NA	NA	NA	NA	NA	NA	NA	NA	NA	46.9074	49.0926	-83.8148	-86.1852	-66.824	-65.7962	0.0365691
rs269227	T	C	NA	-0.0132502	-0.0943396	No	No	No	Yes	PGCxDis19_BRAF-Blk1	rs10265001	chr7:140326586	chr7	140626786	140626786	0.00267339	0.1556	0.593773	0.8272	0.00313995	0.0218547	0.1393	0.9204	0.0096	0	0	0	0	0	0	1	1	0	0	0	0	163.531	166.792	-317.062	-321.584	-299.85	-300.93	0.0106552
rs28666045	C	T	NA	-0.119224	-0.0685461	No	No	Yes	No	Wray18_ESR2	rs915057	chr14:64965266	chr14	64498548	64498548	0.41937	0.7372	8.61e-05	0.0114	0.00670483	0.0351	0.004	5e-05	0.052	NA	NA	NA	NA	NA	NA	NA	NA	NA	NA	NA	NA	205.175	207.048	-400.35	-402.097	-383.095	-381.391	0.0528995
rs2888389	G	A	-0.2797	NA	NA	Yes	No	No	No	Wray18_ZNF445	rs11707582	chr3:44559156	chr3	44517664	44517664	1.87e-05	0.0207	0.0198126	0.2998	0.0130884	0.0536229	0.18895	1	0.9038	NA	NA	NA	NA	NA	NA	NA	NA	NA	NA	NA	NA	19.6667	19.6735	-29.3334	-27.3469	-12.2308	-6.82372	0.907563
rs2987983	A	G	NA	-0.105155	-0.170538	No	No	Yes	No	Wray18_ESR2	rs915057	chr14:64763653	chr14	64296935	64296935	0.0302707	0.3375	0.00256937	0.146	9.48e-05	0.00252436	0.0453	0.9779	0.22245	NA	NA	NA	NA	NA	NA	NA	NA	NA	NA	NA	NA	25.7405	26.4507	-41.4809	-40.9013	-24.1618	-20.1183	0.23334
rs301803	A	T	NA	0.0195964	0.105531	No	No	No	Yes	PGCxDis19_RERE	rs301805	chr1:8498680	chr1	8438620	8438620	0.0235578	0.2679	0.272888	0.655	0.000214285	0.00464907	0.17765	5e-05	0.02545	NA	NA	NA	NA	NA	NA	NA	NA	NA	NA	NA	NA	108.94	111.386	-207.88	-210.772	-190.646	-190.091	0.0269828
rs301807	A	G	0.363586	0.666659	0.597725	Yes	Yes	Yes	No	PGCxDis19_RERE	rs301805	chr1:8484823	chr1	8424763	8424763	5.35e-05	0.0092	3.68e-09	0.0002	1.32e-07	1.62e-05	5e-05	5e-05	0.05435	0	1	0	0	1	0	0	0	1	0	0	0	130.515	132.357	-251.029	-252.713	-233.971	-232.244	0.0549342
rs3101341	C	T	NA	0.0224471	-0.0813053	No	No	No	Yes	Wray18_NEGR1	rs1620977	chr1:72747844	chr1	72282161	72282161	0.0461309	0.3676	0.517484	0.7888	0.023232	0.0758911	0.5141	0.9999	0.0033	NA	NA	NA	NA	NA	NA	NA	NA	NA	NA	NA	NA	125.881	130.062	-241.762	-248.125	-224.443	-227.342	0.00382964
rs314267	T	C	0.265884	NA	NA	Yes	Yes	No	No	PGCxDis19_LIN28B	rs1933802	chr6:105419990	chr6	104972115	104972115	2.57e-06	0.005	1.83e-05	0.0112	0.0206193	0.069583	0.1074	0.0156	0.1317	NA	NA	NA	NA	NA	NA	NA	NA	NA	NA	NA	NA	104.149	105.262	-198.299	-198.525	-181.218	-178.028	0.135717
rs314269	C	T	NA	-0.181349	-0.0189658	No	No	No	Yes	PGCxDis19_LIN28B	rs1933802	chr6:105415698	chr6	104967823	104967823	0.0123867	0.2163	0.000308896	0.0506	0.51895	0.683563	0.03845	0.31715	5e-05	NA	NA	NA	NA	NA	NA	NA	NA	NA	NA	NA	NA	105.788	114.155	-201.576	-216.31	-184.429	-195.734	4.29971e-05
rs314289	C	T	NA	0.0915849	-0.0371027	No	No	No	Yes	PGCxDis19_LIN28B	rs1933802	chr6:105430934	chr6	104983059	104983059	0.426461	0.742	0.0405334	0.373	0.24237	0.421023	0.65725	0.9999	0.0063	NA	NA	NA	NA	NA	NA	NA	NA	NA	NA	NA	NA	65.0823	68.7619	-120.165	-125.524	-102.909	-104.818	0.00667179
rs314291	C	T	NA	-0.220404	0.0460274	No	No	No	Yes	PGCxDis19_LIN28B	rs1933802	chr6:105424901	chr6	104977026	104977026	0.742512	0.8911	0.000289683	0.0502	0.578684	0.724093	0.4201	1	0.00225	NA	NA	NA	NA	NA	NA	NA	NA	NA	NA	NA	NA	-56.0602	-51.469	122.12	114.938	138.736	134.876	0.00244334
rs33922585	C	T	NA	0.0807766	0.0913664	No	No	Yes	No	HowardAdams18_MAD1L1	rs1554505	chr7:2285178	chr7	2245543	2245543	0.307468	0.6708	0.00233082	0.1406	0.00168507	0.0142359	0.0402	0.00465	0.7883	NA	NA	NA	NA	NA	NA	NA	NA	NA	NA	NA	NA	143.789	143.822	-277.578	-275.644	-260.323	-254.938	0.796898
rs33981648	T	C	0.229992	NA	NA	Yes	No	No	No	HowardAdams18_MAD1L1	rs1554505	chr7:2288669	chr7	2249034	2249034	0.000282678	0.0419	0.0251209	0.2654	0.000668382	0.00861861	0.0698	0.00095	0.38125	NA	NA	NA	NA	NA	NA	NA	NA	NA	NA	NA	NA	154.628	154.985	-299.256	-297.97	-282.45	-277.802	0.398126
rs34052512	T	-	0.156664	NA	NA	Yes	No	No	No	Smith16_CELF4	rs1187264	chr18:35346839	chr18	37766876	37766885	0.000112909	0.0391	0.238362	0.6286	0.0384832	0.109821	0.31125	5e-05	0.1995	NA	NA	NA	NA	NA	NA	NA	NA	NA	NA	NA	NA	221.519	222.311	-433.038	-432.622	-415.979	-412.153	0.208055
rs34145223	G	A	NA	-0.1814	-0.106886	No	No	Yes	Yes	HowardAdams18_MAD1L1	rs1554505	chr7:1926237	chr7	1886601	1886601	0.382482	0.7116	0.000143569	0.0244	0.00232338	0.0175687	0.0016	0.93045	0.0367	NA	NA	NA	NA	NA	NA	NA	NA	NA	NA	NA	NA	131.624	133.76	-253.248	-255.52	-235.993	-234.814	0.038754
rs34148755	G	T	NA	-0.0820709	-0.0840128	No	No	Yes	No	Wray18_TMEM161B-MEF2C-Blk1	rs247910	chr5:87689947	chr5	88394130	88394130	0.00463513	0.1885	1.34e-05	0.0072	0.000859128	0.00997691	0.03875	0.9938	0.9133	NA	NA	NA	NA	NA	NA	NA	NA	NA	NA	NA	NA	153.835	153.84	-297.67	-295.681	-280.414	-274.974	0.916533
rs34416841	T	C	0.288475	0.301477	0.305792	Yes	Yes	Yes	No	CONVERGE_SIRT1	rs12415800	chr10:69645932	chr10	67886174	67886174	1.07e-05	0.0136	1.46e-07	0.0002	2.89e-07	3.22e-05	5e-05	0.22735	0.8384	NA	NA	NA	NA	NA	NA	NA	NA	NA	NA	NA	NA	149.721	149.74	-289.442	-287.481	-272.23	-266.826	0.844633
rs34678418	C	T	NA	0.0462065	-0.0838082	No	No	No	Yes	PGCxDis19_PCDHAs	rs3806843	chr5:140043350	chr5	140663765	140663765	0.00792296	0.2146	0.0788947	0.4588	0.0126765	0.0522852	0.72005	0.2639	0.0063	NA	NA	NA	NA	NA	NA	NA	NA	NA	NA	NA	NA	68.4773	72.1618	-126.955	-132.324	-109.808	-111.748	0.00663583
rs34781508	G	-	NA	-0.0489887	-0.108946	No	No	No	Yes	Wray18_ESR2	rs915057	chr14:64952933	chr14	64486216	64486217	0.419332	0.7375	0.00658351	0.12	0.00072942	0.00911775	0.008	5e-05	0.01075	NA	NA	NA	NA	NA	NA	NA	NA	NA	NA	NA	NA	222.499	225.689	-434.999	-439.379	-417.852	-418.803	0.0115397
rs35020344	A	G	-0.177649	NA	NA	Yes	No	No	No	Wray18_ESR2	rs915057	chr14:64855425	chr14	64388707	64388707	3.72e-07	0.0018	0.0156492	0.2632	0.150673	0.295792	0.18745	1	0.43455	0	1	0	0	1	1	1	1	0	0	0	0	192.507	192.793	-375.014	-373.585	-357.823	-352.957	0.449608
rs35028754	G	A	NA	0.0427595	-0.354017	No	No	No	Yes	Wray18_PMFBP1	rs11643192	chr16:71879672	chr16	71845769	71845769	0.0466113	0.368	0.148377	0.5504	8.08e-07	8.25e-05	0.007	0.0568	5e-05	1	1	1	0	0	0	1	1	1	1	1	1	51.049	86.2934	-92.098	-160.587	-74.8643	-139.906	4.62874e-17
rs35614340	C	G	NA	-0.105575	-0.178476	No	No	Yes	No	PGCxDis19_PCDHAs	rs3806843	chr5:140043618	chr5	140664033	140664033	0.000224083	0.0616	0.00655634	0.2056	0.00110365	0.0111733	0.0048	0.9999	0.06225	NA	NA	NA	NA	NA	NA	NA	NA	NA	NA	NA	NA	106.269	107.981	-202.538	-203.961	-185.413	-183.411	0.0642989
rs35893110	-	TT	NA	-0.0928663	-0.150266	No	No	Yes	No	Wray18_ZNF445	rs11707582	chr3:44277279	chr3	44235788	44235788	0.0237373	0.282	0.00887834	0.1892	5.75e-05	0.00177533	0.03665	0.7449	0.19935	NA	NA	NA	NA	NA	NA	NA	NA	NA	NA	NA	NA	69.755	70.5478	-129.51	-129.096	-112.298	-108.441	0.207969
rs35928531	GGG	-	-0.139024	NA	NA	Yes	No	No	No	Demontis19_DUSP6	rs1427829	chr12:89748583	chr12	89354807	89354809	4.26e-06	0.0082	0.014876	0.2634	0.000567316	0.00802788	0.0763	1	0.93305	0	0	1	0	1	0	0	0	0	0	0	0	172.174	172.178	-334.349	-332.355	-317.246	-311.832	0.936566
rs35986134	C	T	NA	-0.0671473	-0.142767	No	No	No	Yes	CONVERGE_LHPP	rs35936514	chr10:126295508	chr10	124606939	124606939	0.576138	0.8159	0.0040345	0.1428	3.36e-05	0.00128642	0.0074	0.4019	0.0157	0	0	0	0	1	0	1	1	0	0	0	0	161.179	164.059	-312.359	-316.117	-295.278	-295.621	0.0164113
rs364663	T	A	NA	0.153745	0.2094	No	No	Yes	No	PGCxDis19_LIN28B	rs1933802	chr6:105443189	chr6	104995314	104995314	0.0169911	0.2509	0.000451233	0.0532	1.27e-05	0.000647854	0.00825	0.88945	0.28195	NA	NA	NA	NA	NA	NA	NA	NA	NA	NA	NA	NA	38.5592	39.1125	-67.1184	-66.2251	-50.1276	-45.8361	0.292805
rs369065	C	T	0.186932	0.239896	0.189237	Yes	Yes	Yes	No	PGCxDis19_LIN28B	rs1933802	chr6:105444058	chr6	104996183	104996183	0.000112952	0.0368	6.51e-06	0.0006	0.000216324	0.00464907	5e-05	0.04885	0.08455	NA	NA	NA	NA	NA	NA	NA	NA	NA	NA	NA	NA	174.204	175.691	-338.409	-339.382	-321.154	-318.676	0.0846385
rs371429565	GCCTTCCTCAGAGAG	-	-0.152352	NA	NA	Yes	No	No	No	Smith16_CELF4	rs1187264	chr18:35221547	chr18	37641585	37641608	2.83e-06	0.0067	0.320562	0.6856	0.0263266	0.0837664	0.26365	5e-05	0.35265	NA	NA	NA	NA	NA	NA	NA	NA	NA	NA	NA	NA	178.898	179.301	-347.796	-346.602	-330.805	-326.213	0.369197
rs3740540	G	A	NA	-0.219213	-0.228915	No	No	Yes	No	CONVERGE_LHPP	rs35936514	chr10:126294167	chr10	124605598	124605598	0.000436222	0.0673	3.52e-05	0.0088	4.96e-06	0.000289457	0.0001	5e-05	0.7754	NA	NA	NA	NA	NA	NA	NA	NA	NA	NA	NA	NA	98.3453	98.3825	-186.691	-184.765	-169.371	-163.982	0.785071
rs3757440	A	G	NA	-0.00227897	0.0846143	No	No	No	Yes	HowardAdams18_MAD1L1	rs1554505	chr7:2272936	chr7	2233301	2233301	0.50626	0.7856	0.903356	0.964	0.00254412	0.0187744	0.3876	0.9996	0.0289	NA	NA	NA	NA	NA	NA	NA	NA	NA	NA	NA	NA	106.357	108.72	-202.713	-205.439	-185.48	-184.759	0.0297064
rs3758789	T	A	-0.18922	NA	NA	Yes	No	No	No	Power17_MDDLateMale	rs7950328	chr11:94133124	chr11	94399958	94399958	2.78e-05	0.0254	0.335457	0.6862	0.154146	0.300204	0.4455	0.99875	0.8202	NA	NA	NA	NA	NA	NA	NA	NA	NA	NA	NA	NA	29.5241	29.5493	-49.0482	-47.0987	-31.9456	-26.5755	0.822295
rs3765971	C	T	NA	-0.0636899	-0.108138	No	No	Yes	No	PGCxDis19_RERE	rs301805	chr1:8445360	chr1	8385300	8385300	0.00135655	0.1176	0.0541544	0.4068	0.00406084	0.0254545	0.03	0.0079	0.1457	NA	NA	NA	NA	NA	NA	NA	NA	NA	NA	NA	NA	157.357	158.388	-304.714	-304.777	-287.481	-284.097	0.150953
rs3778969	G	A	NA	0.11524	0.122885	No	No	Yes	No	HowardAdams18_MAD1L1	rs1554505	chr7:2139990	chr7	2100355	2100355	0.749124	0.8937	0.00414121	0.1748	0.00844319	0.0396838	0.01005	0.0003	0.78715	NA	NA	NA	NA	NA	NA	NA	NA	NA	NA	NA	NA	124.454	124.487	-238.908	-236.974	-221.674	-216.294	0.796484
rs3778998	C	A	NA	0.123852	0.0213152	No	No	No	Yes	HowardAdams18_MAD1L1	rs1554505	chr7:2180753	chr7	2141118	2141118	0.411249	0.7312	0.0027707	0.1198	0.436238	0.613981	0.14045	0.7323	0.01045	NA	NA	NA	NA	NA	NA	NA	NA	NA	NA	NA	NA	101.377	104.583	-192.753	-197.167	-175.476	-176.435	0.0113245
rs3783727	C	T	NA	-0.123412	-0.0227304	No	No	No	Yes	Wray18_ESR2	rs915057	chr14:64901728	chr14	64435010	64435010	0.108076	0.4817	3.17e-07	0.0002	0.138304	0.280965	0.00575	0.99125	5e-05	NA	NA	NA	NA	NA	NA	NA	NA	NA	NA	NA	NA	242.387	253.082	-474.773	-494.164	-457.583	-473.535	3.74551e-06
rs3800869	C	T	NA	0.0903049	0.0241537	No	No	No	Yes	HowardAdams18_MAD1L1	rs1554505	chr7:2109933	chr7	2070298	2070298	0.397447	0.7218	9.82e-05	0.0308	0.121308	0.252725	0.1006	0.9972	0.0168	NA	NA	NA	NA	NA	NA	NA	NA	NA	NA	NA	NA	182.629	185.424	-355.257	-358.848	-338.11	-338.272	0.0180531
rs3800872	C	G	0.308141	NA	NA	Yes	No	No	No	HowardAdams18_MAD1L1	rs1554505	chr7:2110272	chr7	2070637	2070637	0.000355826	0.0483	0.27639	0.657	0.336492	0.521776	0.5088	1	0.65195	NA	NA	NA	NA	NA	NA	NA	NA	NA	NA	NA	NA	-29.0749	-28.9795	68.1498	69.9589	85.003	90.1827	0.662149
rs3817373	T	A	NA	-0.122716	-0.128089	No	No	Yes	No	LiLuo18_RSRC1	rs1193510	chr3:158289035	chr3	158571246	158571246	0.802886	0.9162	0.0100221	0.2264	0.000330552	0.00604367	0.01925	0.63145	0.9562	NA	NA	NA	NA	NA	NA	NA	NA	NA	NA	NA	NA	90.3655	90.3669	-170.731	-168.734	-153.454	-148.002	0.956751
rs395523	G	C	NA	-0.210845	-0.118673	No	No	Yes	Yes	PGCxDis19_LIN28B	rs1933802	chr6:105396187	chr6	104948312	104948312	0.0282019	0.3316	4.03e-06	0.0038	8.14e-05	0.00226757	0.00475	0.9999	0.0488	NA	NA	NA	NA	NA	NA	NA	NA	NA	NA	NA	NA	73.1217	75.0405	-136.243	-138.081	-118.945	-117.324	0.0501095
rs402114	C	T	NA	0.0954257	-0.0457695	No	No	No	Yes	Wray18_TMEM161B-MEF2C-Blk1	rs247910	chr5:87563923	chr5	88268106	88268106	0.0342112	0.3487	0.0256951	0.2902	0.196481	0.355523	0.7289	0.804	0.0184	NA	NA	NA	NA	NA	NA	NA	NA	NA	NA	NA	NA	14.4751	17.1776	-18.9503	-22.3553	-1.7382	-1.70078	0.0200792
rs4132193	C	T	NA	-0.0294558	0.03988	No	No	No	Yes	PGCxDis19_LIN28B	rs1933802	chr6:105168358	chr6	104720483	104720483	0.0755119	0.4433	0.136897	0.5346	0.147731	0.292862	0.88815	0.99125	0.01385	NA	NA	NA	NA	NA	NA	NA	NA	NA	NA	NA	NA	183.552	186.522	-357.104	-361.044	-340.024	-340.547	0.0148029
rs4312220	G	A	NA	0.169852	0.0667416	No	No	Yes	Yes	Ren18_NPAS3	rs10498321	chr14:34181469	chr14	33712263	33712263	0.00984927	0.1939	0.000162892	0.0244	0.0183996	0.0662732	0.00475	0.73995	0.0016	NA	NA	NA	NA	NA	NA	NA	NA	NA	NA	NA	NA	146.154	151.076	-282.307	-290.152	-265.204	-269.629	0.00170256
rs45605540	T	C	NA	-0.0934369	-0.0670811	No	No	Yes	No	PGCxDis19_KIAA1109	rs75595651	chr4:123141054	chr4	122219899	122219899	0.000849186	0.0991	0.000147877	0.0294	0.0304885	0.0929064	0.04385	0.99945	0.4281	0	0	0	0	1	0	1	1	0	0	0	0	153.733	154.027	-297.465	-296.053	-280.232	-275.373	0.443349
rs4662331	T	C	NA	0.150475	0.157531	No	No	Yes	No	Ward19_ARHGAP15	rs7567948	chr2:144186652	chr2	143429083	143429083	0.0540559	0.3798	0.000607468	0.0784	0.00542854	0.0315164	0.02055	0.2932	0.88	NA	NA	NA	NA	NA	NA	NA	NA	NA	NA	NA	NA	37.8711	37.8817	-65.7421	-63.7635	-48.4442	-43.006	0.883754
rs4680445	T	G	-0.201944	-0.136358	-0.183571	Yes	Yes	Yes	No	LiLuo18_RSRC1	rs1193510	chr3:158291055	chr3	158573266	158573266	4.08e-05	0.0223	0.000205077	0.03	2.74e-06	0.00017664	0.00015	0.9764	0.14265	NA	NA	NA	NA	NA	NA	NA	NA	NA	NA	NA	NA	156.953	158.001	-303.907	-304.002	-286.717	-283.374	0.147736
rs4719391	T	C	NA	-0.00918939	0.0868228	No	No	No	Yes	HowardAdams18_MAD1L1	rs1554505	chr7:2048136	chr7	2008501	2008501	0.00390698	0.1774	0.775603	0.9096	0.00814749	0.038987	0.35485	5e-05	0.0098	NA	NA	NA	NA	NA	NA	NA	NA	NA	NA	NA	NA	122.843	126.101	-235.685	-240.202	-218.495	-219.574	0.0106864
rs4719443	A	G	NA	-0.0594646	-0.105176	No	No	Yes	No	HowardAdams18_MAD1L1	rs1554505	chr7:2161099	chr7	2121464	2121464	0.687662	0.8655	0.00812177	0.2102	0.00472874	0.0286768	0.04935	0.06235	0.1748	NA	NA	NA	NA	NA	NA	NA	NA	NA	NA	NA	NA	139.197	140.084	-268.394	-268.167	-251.204	-247.539	0.183017
rs4721441	T	C	NA	0.047233	-0.0834667	No	No	No	Yes	HowardAdams18_MAD1L1	rs1554505	chr7:2184060	chr7	2144425	2144425	0.000402442	0.0778	0.139505	0.5384	0.0193983	0.0676081	0.7636	0.7508	0.01445	NA	NA	NA	NA	NA	NA	NA	NA	NA	NA	NA	NA	39.1755	42.1321	-68.3511	-72.2642	-51.2928	-51.7943	0.0150282
rs4746716	A	C	NA	-0.0061669	-0.0978662	No	No	No	Yes	CONVERGE_SIRT1	rs12415800	chr10:69640423	chr10	67880665	67880665	0.41467	0.7325	0.862615	0.9468	0.0106883	0.0459409	0.35325	0.9391	0.03285	NA	NA	NA	NA	NA	NA	NA	NA	NA	NA	NA	NA	86.8926	89.1463	-163.785	-166.293	-146.682	-145.769	0.033749
rs4761067	C	G	NA	0.322923	0.351905	No	No	Yes	No	Hyde16_SLC6A15	rs2125716	chr12:84897822	chr12	84504043	84504043	0.00631856	0.131	6.8e-10	0.0002	3.57e-08	7.29e-06	5e-05	0.00145	0.30295	NA	NA	NA	NA	NA	NA	NA	NA	NA	NA	NA	NA	181.976	182.476	-353.951	-352.952	-336.871	-332.455	0.317168
rs476137	G	T	NA	-0.182294	-0.107777	No	No	Yes	No	Power17_MDDLateMale	rs7950328	chr11:94213905	chr11	94480739	94480739	0.592505	0.8232	0.00390707	0.1504	0.0140904	0.0564931	0.041	0.97395	0.1848	NA	NA	NA	NA	NA	NA	NA	NA	NA	NA	NA	NA	18.0546	18.9043	-26.1092	-25.8087	-8.87551	-5.12825	0.192357
rs4801117	C	A	-0.404083	-0.203701	-0.135606	Yes	Yes	Yes	Yes	Wray18_TCF4-Superblock-Blk5	rs68021739	chr18:52628923	chr18	54961692	54961692	4.12e-08	0.0003	5.35e-06	0.003	2.66e-05	0.00108811	5e-05	0.99905	0.01495	NA	NA	NA	NA	NA	NA	NA	NA	NA	NA	NA	NA	184.166	187.083	-358.332	-362.166	-341.251	-341.669	0.0157216
rs485146	C	G	NA	-0.19102	0.140044	No	No	No	Yes	Power17_MDDLateMale	rs7950328	chr11:94139867	chr11	94406701	94406701	NA	NA	0.231538	0.6086	0.147091	0.292652	0.9091	0.99995	0.02145	NA	NA	NA	NA	NA	NA	NA	NA	NA	NA	NA	NA	-70.8723	-68.3223	151.745	148.645	166.082	165.85	0.0239247
rs4882415	T	G	NA	-0.0289466	0.0381651	No	No	No	Yes	Hyde16_SLC6A15	rs2125716	chr12:84728688	chr12	84334909	84334909	0.320061	0.6773	0.129875	0.5276	0.00797544	0.0386458	0.89775	0.00195	0.0234	NA	NA	NA	NA	NA	NA	NA	NA	NA	NA	NA	NA	174.045	176.556	-338.09	-341.111	-320.943	-320.535	0.0250366
rs4882416	C	T	NA	0.260727	0.338691	No	No	Yes	No	Hyde16_SLC6A15	rs2125716	chr12:84745941	chr12	84352162	84352162	NA	NA	0.00137123	0.112	0.00194487	0.0158831	0.0097	1	0.38475	NA	NA	NA	NA	NA	NA	NA	NA	NA	NA	NA	NA	-2.28239	-1.92547	14.5648	15.8509	28.4604	32.5257	0.398173
rs4882495	G	A	NA	-0.0991542	-0.0516578	No	No	Yes	No	Hyde16_SLC6A15	rs2125716	chr12:84692189	chr12	84298410	84298410	0.00275279	0.1249	9.92e-05	0.0296	0.00346493	0.0225773	0.04815	0.97115	0.1245	NA	NA	NA	NA	NA	NA	NA	NA	NA	NA	NA	NA	161.757	162.914	-313.514	-313.828	-296.411	-293.304	0.128223
rs489591	T	C	0.412407	0.294022	0.22616	Yes	Yes	Yes	No	Power17_MDDLateMale	rs7950328	chr11:94336431	chr11	94603265	94603265	3.01e-06	0.0067	1.3e-05	0.01	2.27e-05	0.000991185	5e-05	1	0.11735	NA	NA	NA	NA	NA	NA	NA	NA	NA	NA	NA	NA	76.7103	77.9097	-143.421	-143.819	-126.296	-123.27	0.121431
rs4899134	T	G	0.297388	0.197074	0.108667	Yes	No	Yes	Yes	Wray18_ESR2	rs915057	chr14:64863354	chr14	64396636	64396636	7.7e-06	0.0022	0.000525076	0.0628	0.00333574	0.0224521	0.0028	0.84455	0.029	NA	NA	NA	NA	NA	NA	NA	NA	NA	NA	NA	NA	98.8837	101.216	-187.767	-190.433	-170.621	-169.857	0.03078
rs4902280	G	A	NA	-0.0434273	0.0682128	No	No	No	Yes	Wray18_ESR2	rs915057	chr14:64863211	chr14	64396493	64396493	0.900047	0.9563	0.306423	0.672	0.0560936	0.143755	0.81475	0.9999	0.0136	NA	NA	NA	NA	NA	NA	NA	NA	NA	NA	NA	NA	83.1825	86.1875	-156.365	-160.375	-139.11	-139.669	0.0142246
rs490810	A	G	NA	0.317335	0.452234	No	No	Yes	Yes	PGCxDis19_BRAF-Blk1	rs10265001	chr7:140755264	chr7	141055464	141055464	0.00377032	0.1732	2.93e-08	0.0002	7.14e-10	3.63e-07	5e-05	5e-05	5e-05	NA	NA	NA	NA	NA	NA	NA	NA	NA	NA	NA	NA	163.563	173.599	-317.127	-335.197	-299.98	-314.621	7.46293e-06
rs4949998	G	C	NA	-0.00925755	-0.086203	No	No	No	Yes	Grove19_PTPB	rs201910565	chr1:97020047	chr1	96554491	96554491	0.0062932	0.2063	0.706947	0.8792	0.00179221	0.0149448	0.2679	0.9996	0.0316	NA	NA	NA	NA	NA	NA	NA	NA	NA	NA	NA	NA	131.553	133.848	-253.106	-255.696	-235.894	-235.042	0.0321546
rs536809	C	T	NA	0.097609	0.0811423	No	No	Yes	No	PGCxDis19_BRAF-Blk1	rs10265001	chr7:140772643	chr7	141072843	141072843	0.0899164	0.4448	0.000528311	0.0544	0.00407272	0.0254545	0.02195	0.42505	0.5682	NA	NA	NA	NA	NA	NA	NA	NA	NA	NA	NA	NA	161.1	161.252	-312.199	-310.504	-295.119	-290.008	0.580509
rs55765541	G	A	NA	0.110727	-0.0558039	No	No	No	Yes	LiLuo18_RSRC1	rs1193510	chr3:158213547	chr3	158495758	158495758	0.45045	0.7548	0.0084269	0.2032	0.0518505	0.137482	0.6817	0.99765	0.0024	NA	NA	NA	NA	NA	NA	NA	NA	NA	NA	NA	NA	32.4243	36.9168	-54.8485	-61.8336	-37.768	-41.3369	0.00272198
rs56035021	G	A	NA	0.0339813	0.104025	No	No	No	Yes	PGCxDis19_KIAA1109	rs75595651	chr4:123067808	chr4	122146653	122146653	0.0918132	0.4673	0.0610268	0.4166	0.001255	0.0116468	0.0983	5e-05	0.03575	NA	NA	NA	NA	NA	NA	NA	NA	NA	NA	NA	NA	140.779	142.946	-271.558	-273.893	-254.303	-253.187	0.0373467
rs56051015	C	G	0.285417	NA	NA	Yes	No	No	No	Hyde16_SLC6A15	rs2125716	chr12:84497937	chr12	84104158	84104158	5.06e-05	0.0298	0.213221	0.6078	0.681344	0.814485	0.5722	0.97405	0.5685	NA	NA	NA	NA	NA	NA	NA	NA	NA	NA	NA	NA	19.1968	19.348	-28.3937	-26.6959	-11.1171	-5.96402	0.582453
rs56267605	A	C	NA	0.0768085	0.0741397	No	No	Yes	No	PGCxDis19_KIAA1109	rs75595651	chr4:123363109	chr4	122441954	122441954	0.00833653	0.2249	0.000676941	0.0816	0.014202	0.0565556	0.02435	0.99955	0.90315	NA	NA	NA	NA	NA	NA	NA	NA	NA	NA	NA	NA	196.958	196.965	-383.916	-381.93	-366.64	-361.198	0.905861
rs56347011	C	T	NA	0.003244	-0.080237	No	No	No	Yes	PGCxDis19_BRAF-Blk1	rs10265001	chr7:140625744	chr7	140925944	140925944	0.0243987	0.302	0.913954	0.9694	0.0791466	0.185382	0.31	0.9105	0.00835	NA	NA	NA	NA	NA	NA	NA	NA	NA	NA	NA	NA	154.879	158.33	-299.758	-304.66	-282.546	-284.005	0.00861299
rs56360035	A	T	-0.365136	NA	NA	Yes	No	No	No	PGCxDis19_KIAA1109	rs75595651	chr4:123363029	chr4	122441874	122441874	1.15e-06	0.0004	0.0743211	0.4352	0.00324857	0.0220925	0.14915	1	0.53035	NA	NA	NA	NA	NA	NA	NA	NA	NA	NA	NA	NA	96.8115	96.9958	-183.623	-181.992	-166.543	-161.495	0.543741
rs57021669	A	G	NA	-0.0653096	-0.133901	No	No	Yes	No	PGCxDis19_BRAF-Blk1	rs10265001	chr7:140323341	chr7	140623541	140623541	0.467232	0.766	0.0448527	0.3504	0.000477598	0.00738728	0.03605	0.9922	0.06915	NA	NA	NA	NA	NA	NA	NA	NA	NA	NA	NA	NA	112.85	114.499	-215.7	-216.998	-198.466	-196.317	0.0693515
rs57525201	C	T	NA	-0.0508153	-0.101367	No	No	Yes	No	Wray18_ESR2	rs915057	chr14:64955692	chr14	64488974	64488974	0.158133	0.5528	0.124847	0.508	0.00117288	0.0114942	0.04065	0.9998	0.1038	NA	NA	NA	NA	NA	NA	NA	NA	NA	NA	NA	NA	164.877	166.175	-319.755	-320.351	-302.478	-299.619	0.107143
rs581449	A	G	NA	-0.0590052	0.0349059	No	No	No	Yes	Power17_MDDLateMale	rs7950328	chr11:94136161	chr11	94402995	94402995	0.0187376	0.2906	0.0269509	0.3118	0.193589	0.352373	0.8135	0.047	0.02255	NA	NA	NA	NA	NA	NA	NA	NA	NA	NA	NA	NA	96.8768	99.4237	-183.754	-186.847	-166.673	-166.351	0.0240116
rs58590331	G	A	NA	0.11641	0.126032	No	No	Yes	No	PGCxDis19_BRAF-Blk1	rs10265001	chr7:140270226	chr7	140570426	140570426	0.449738	0.7557	3.31e-05	0.01	0.00388083	0.0246322	0.03825	0.9971	0.8006	NA	NA	NA	NA	NA	NA	NA	NA	NA	NA	NA	NA	67.9993	68.0285	-125.999	-124.057	-108.94	-103.587	0.809022
rs5869417	A	-	0.245271	0.0836298	0.18832	Yes	No	No	Yes	Wray18_TMEM161B-MEF2C-Blk1	rs247910	chr5:87440453	chr5	88144637	88144648	0.000209696	0.0171	0.0193593	0.2902	0.00456661	0.0278314	0.0462	1	0.04945	NA	NA	NA	NA	NA	NA	NA	NA	NA	NA	NA	NA	29.347	31.2544	-48.6941	-50.5088	-31.7033	-30.1198	0.0508041
rs59602208	C	T	0.175425	NA	NA	Yes	No	No	No	LiLuo18_RSRC1	rs1193510	chr3:158360108	chr3	158642319	158642319	1.92e-05	0.0091	0.00109229	0.1042	7.61e-08	1.04e-05	NA	NA	NA	NA	NA	NA	NA	NA	NA	NA	NA	NA	NA	NA	NA	107.666	126.787	-205.331	-241.574	-188.076	-220.868	6.24731e-10
rs60547325	C	A	NA	0.0860294	-0.0338614	No	No	No	Yes	CONVERGE_SIRT1	rs12415800	chr10:69808481	chr10	68048724	68048724	0.0100586	0.2021	0.166204	0.5532	0.381672	0.561956	0.717	0.99475	0.049	NA	NA	NA	NA	NA	NA	NA	NA	NA	NA	NA	NA	6.1897	8.1015	-2.37939	-4.203	14.7892	16.3993	0.0505353
rs608972	T	C	NA	0.0930674	0.00278061	No	No	No	Yes	Power17_MDDLateMale	rs7950328	chr11:94336130	chr11	94602964	94602964	0.174544	0.551	0.000588405	0.076	0.933917	0.972762	0.35365	0.7868	0.02655	0	0	0	0	0	0	1	0	0	0	0	0	96.4705	98.8914	-182.941	-185.783	-165.816	-165.233	0.0277785
rs61778711	G	T	-0.309182	NA	NA	Yes	No	No	No	Debette14Hill18Lee18_PTGER3-Blk2	rs481940	chr1:71203154	chr1	70737471	70737471	7.67e-07	0.0009	0.0352282	0.3426	0.156846	0.303054	0.38015	0.99355	0.57535	NA	NA	NA	NA	NA	NA	NA	NA	NA	NA	NA	NA	56.0114	56.1586	-102.023	-100.317	-84.9424	-79.8205	0.587521
rs61879810	A	G	NA	0.113954	0.15725	No	No	Yes	No	Wray18_PAX6	rs1806153	chr11:31821467	chr11	31799919	31799919	0.0138633	0.2677	0.00260952	0.1362	0.00123292	0.0116179	0.02585	0.9999	0.3461	NA	NA	NA	NA	NA	NA	NA	NA	NA	NA	NA	NA	59.846	60.2638	-109.692	-108.528	-92.4369	-87.8213	0.360703
rs61985668	T	C	-0.456725	-0.686092	-0.263051	Yes	Yes	Yes	Yes	Wray18_ESR2	rs915057	chr14:64956346	chr14	64489628	64489628	2.49e-06	0.0039	3.72e-08	0.0002	2.18e-06	0.000148138	5e-05	0.9551	5e-05	NA	NA	NA	NA	NA	NA	NA	NA	NA	NA	NA	NA	75.7864	128.242	-141.573	-244.485	-124.339	-223.804	1.27691e-24
rs61985706	C	A	NA	0.153915	0.115272	No	No	Yes	No	Wray18_ESR2	rs915057	chr14:64976600	chr14	64509882	64509882	0.207363	0.5994	0.00143656	0.1186	0.000649546	0.00846482	0.00475	5e-05	0.29825	NA	NA	NA	NA	NA	NA	NA	NA	NA	NA	NA	NA	119.096	119.607	-228.192	-227.213	-211.002	-206.585	0.312228
rs62323898	A	G	NA	0.0782868	-0.0922834	No	No	No	Yes	PGCxDis19_KIAA1109	rs75595651	chr4:123076895	chr4	122155740	122155740	0.18885	0.5815	0.331846	0.6796	0.0901442	0.204116	0.9437	0.77775	0.0442	NA	NA	NA	NA	NA	NA	NA	NA	NA	NA	NA	NA	-42.0065	-40.0013	94.013	92.0027	110.195	111.421	0.0452228
rs62397566	G	C	-0.163869	NA	NA	Yes	No	No	No	Debette14Hill18Lee18_PTGER3-Blk1	rs1883640	chr6:20603008	chr6	20602777	20602777	2.83e-06	0.0049	0.00100708	0.054	1.58e-06	0.000138441	NA	NA	NA	NA	NA	NA	NA	NA	NA	NA	NA	NA	NA	NA	NA	NA	NA	NA	NA	NA	NA	NA
rs62435127	A	G	NA	0.060255	0.00314381	No	No	No	Yes	HowardAdams18_MAD1L1	rs1554505	chr7:1884937	chr7	1845301	1845301	0.746716	0.8912	0.0335127	0.3308	0.867151	0.931944	0.37545	0.9661	0.04925	0	0	1	0	1	0	1	1	0	0	0	0	167.6	169.513	-325.201	-327.027	-307.989	-306.372	0.0504653
rs62444919	C	T	0.18899	0.205402	0.126625	Yes	Yes	Yes	Yes	HowardAdams18_MAD1L1	rs1554505	chr7:2109499	chr7	2069864	2069864	0.000684964	0.0339	0.000147954	0.0058	0.000492243	0.00738728	5e-05	0.5523	0.00395	NA	NA	NA	NA	NA	NA	NA	NA	NA	NA	NA	NA	185.998	190.109	-361.995	-368.218	-344.805	-347.59	0.00413663
rs62484288	G	T	NA	0.295645	0.0433873	No	No	No	Yes	PGCxDis19_BRAF-Blk1	rs10265001	chr7:140506037	chr7	140806237	140806237	0.854949	0.9361	0.000670779	0.0656	0.468606	0.641179	0.1819	0.9984	0.01625	NA	NA	NA	NA	NA	NA	NA	NA	NA	NA	NA	NA	-30.6637	-27.8089	71.3273	67.6178	85.7413	84.9146	0.0168733
rs62485370	G	A	NA	-0.154466	-0.159982	No	No	Yes	No	PGCxDis19_BRAF-Blk1	rs10265001	chr7:140604660	chr7	140904860	140904860	0.0101046	0.2411	6.94e-05	0.006	0.00013931	0.00320398	0.00015	0.74045	0.86455	NA	NA	NA	NA	NA	NA	NA	NA	NA	NA	NA	NA	158.722	158.735	-307.444	-305.471	-290.254	-284.842	0.869916
rs6441853	T	G	NA	-0.0640832	0.0121805	No	No	No	Yes	Wray18_ZNF445	rs11707582	chr3:44583575	chr3	44542083	44542083	0.030971	0.3408	0.103302	0.4922	0.699491	0.825507	0.5516	0.995	0.0273	NA	NA	NA	NA	NA	NA	NA	NA	NA	NA	NA	NA	124.02	126.413	-238.039	-240.827	-220.805	-220.146	0.0286644
rs6441858	T	C	NA	0.10958	0.0926068	No	No	Yes	No	Wray18_ZNF445	rs11707582	chr3:44625624	chr3	44584132	44584132	0.301526	0.6611	1.43e-06	0.0012	0.000874031	0.00997691	0.0023	0.1613	0.4788	NA	NA	NA	NA	NA	NA	NA	NA	NA	NA	NA	NA	206.41	206.646	-402.819	-401.292	-385.564	-380.586	0.491775
rs6452769	G	A	NA	-0.163045	-0.130292	No	No	Yes	No	Wray18_TMEM161B-MEF2C-Blk1	rs247910	chr5:87389027	chr5	88093210	88093210	0.00100589	0.1084	0.00315827	0.134	0.00888245	0.0407528	0.0483	0.99475	0.5909	NA	NA	NA	NA	NA	NA	NA	NA	NA	NA	NA	NA	15.5503	15.6854	-21.1007	-19.3708	-4.04243	1.09909	0.603247
rs6464284	T	C	0.394943	0.234338	0.13057	Yes	Yes	Yes	Yes	PGCxDis19_BRAF-Blk1	rs10265001	chr7:140756162	chr7	141056362	141056362	4.39e-09	0.0001	9.41e-07	0.0002	0.000821348	0.00986422	0.00055	0.3831	0.0131	NA	NA	NA	NA	NA	NA	NA	NA	NA	NA	NA	NA	96.2961	99.3492	-182.592	-186.698	-165.402	-166.07	0.0134708
rs6500767	G	A	0.19585	NA	NA	Yes	No	No	No	Wray18_RBFOX1Block1	rs8063603	chr16:6334991	chr16	6284990	6284990	2.11e-05	0.0091	0.455678	0.7602	0.0195302	0.0676804	0.2098	0.9999	0.05795	NA	NA	NA	NA	NA	NA	NA	NA	NA	NA	NA	NA	40.2945	42.0691	-70.5891	-72.1382	-53.3125	-51.4063	0.059577
rs6571201	T	C	NA	0.141067	0.422254	No	No	No	Yes	PGCxDis19_LIN28B	rs1933802	chr6:105167916	chr6	104720041	104720041	0.00111525	0.0607	0.00271684	0.1264	8.88e-10	3.63e-07	5e-05	0.00265	5e-05	NA	NA	NA	NA	NA	NA	NA	NA	NA	NA	NA	NA	79.178	100.386	-148.356	-188.771	-131.365	-168.382	7.38151e-11
rs6597838	A	G	NA	-0.0889242	-0.108775	No	No	Yes	No	CONVERGE_LHPP	rs35936514	chr10:126235215	chr10	124546646	124546646	0.424392	0.7403	0.000262411	0.048	0.00036475	0.00620581	0.0122	0.92485	0.5009	NA	NA	NA	NA	NA	NA	NA	NA	NA	NA	NA	NA	160.812	161.024	-311.624	-310.049	-294.477	-289.473	0.514369
rs6662	G	T	NA	-0.161866	-0.101744	No	No	Yes	No	PGCxDis19_BRAF-Blk1	rs10265001	chr7:140706157	chr7	141006357	141006357	0.000315791	0.059	0.000295808	0.0508	0.0113876	0.047915	0.0071	1	0.1112	NA	NA	NA	NA	NA	NA	NA	NA	NA	NA	NA	NA	110.588	111.835	-211.177	-211.67	-193.943	-190.99	0.114296
rs67446837	G	A	NA	-0.0682624	-0.0939365	No	No	Yes	No	LiLuo18_RSRC1	rs1193510	chr3:158465711	chr3	158747922	158747922	0.0610177	0.3707	0.00125066	0.1062	0.000587438	0.00802788	0.0324	0.99995	0.38695	NA	NA	NA	NA	NA	NA	NA	NA	NA	NA	NA	NA	167.55	167.898	-325.099	-323.796	-307.953	-303.22	0.4039
rs6768789	G	A	NA	0.0909353	-0.0768915	No	No	No	Yes	Wray18_ZNF445	rs11707582	chr3:44610505	chr3	44569013	44569013	0.727816	0.8835	0.0355038	0.3574	0.0741533	0.176042	0.89305	0.8737	0.0033	NA	NA	NA	NA	NA	NA	NA	NA	NA	NA	NA	NA	21.6858	25.8775	-33.3716	-39.7551	-16.3808	-19.3661	0.00378653
rs6769609	C	T	-0.189178	-0.125378	-0.0892293	Yes	No	Yes	No	Wray18_ZNF445	rs11707582	chr3:44522804	chr3	44481312	44481312	7.02e-05	0.0025	0.00476894	0.1154	0.0108297	0.0462242	0.00555	0.8812	0.25695	NA	NA	NA	NA	NA	NA	NA	NA	NA	NA	NA	NA	165.331	165.941	-320.661	-319.881	-303.536	-299.332	0.269298
rs6773505	G	A	NA	0.196875	-0.0203858	No	No	No	Yes	LiLuo18_RSRC1	rs1193510	chr3:157831860	chr3	158114071	158114071	0.0725615	0.4314	0.00386094	0.1748	0.708537	0.830582	0.3001	0.99995	0.00105	NA	NA	NA	NA	NA	NA	NA	NA	NA	NA	NA	NA	-8.65256	-3.45228	27.3051	18.9046	44.0168	38.9586	0.00125977
rs6785876	G	A	NA	0.0545749	0.116184	No	No	Yes	No	Wray18_ZNF445	rs11707582	chr3:44621285	chr3	44579793	44579793	0.398269	0.7226	0.0464488	0.3478	0.00120388	0.0115214	0.03845	0.95785	0.0615	NA	NA	NA	NA	NA	NA	NA	NA	NA	NA	NA	NA	150.571	152.304	-291.142	-292.608	-273.93	-271.954	0.0626354
rs6794461	A	G	NA	-0.184343	-0.142759	No	No	Yes	No	LiLuo18_RSRC1	rs1193510	chr3:157831054	chr3	158113265	158113265	0.784151	0.9079	0.00115051	0.0712	0.000483455	0.00738728	0.01165	0.98965	0.3621	NA	NA	NA	NA	NA	NA	NA	NA	NA	NA	NA	NA	49.9554	50.3451	-89.9108	-88.6903	-72.8525	-68.2204	0.377299
rs6795710	C	T	NA	-0.0978749	-0.0763991	No	No	Yes	No	LiLuo18_RSRC1	rs1193510	chr3:158275033	chr3	158557244	158557244	0.477635	0.7712	0.00143215	0.0844	0.00245515	0.0183388	0.00835	0.21715	0.4339	NA	NA	NA	NA	NA	NA	NA	NA	NA	NA	NA	NA	202.938	203.225	-395.877	-394.45	-378.687	-373.822	0.448914
rs6798355	G	A	NA	-0.00680935	0.0683449	No	No	No	Yes	LiLuo18_RSRC1	rs1193510	chr3:157809387	chr3	158091598	158091598	0.0556995	0.4078	0.789318	0.9156	0.0257158	0.0824655	0.50095	0.65615	0.04135	NA	NA	NA	NA	NA	NA	NA	NA	NA	NA	NA	NA	118.514	120.577	-227.027	-229.154	-209.947	-208.657	0.0422204
rs6809116	A	C	NA	0.0887616	-0.0354217	No	No	No	Yes	Wray18_ZNF445	rs11707582	chr3:44712097	chr3	44670605	44670605	0.181814	0.574	0.0113287	0.2502	0.271462	0.461551	0.66055	0.9243	0.0096	NA	NA	NA	NA	NA	NA	NA	NA	NA	NA	NA	NA	56.7786	60.0834	-103.557	-108.167	-86.2805	-87.4348	0.0101429
rs6929352	T	C	NA	-0.0808545	-0.103156	No	No	Yes	No	PGCxDis19_LIN28B	rs1933802	chr6:105204621	chr6	104756746	104756746	0.12776	0.5149	0.00359906	0.1504	0.000440427	0.00713521	0.04935	0.81135	0.5742	NA	NA	NA	NA	NA	NA	NA	NA	NA	NA	NA	NA	117.575	117.722	-225.149	-223.445	-207.915	-202.765	0.58643
rs694617	T	G	NA	0.124498	0.0925627	No	No	Yes	No	Wray18_PAX6	rs1806153	chr11:31825518	chr11	31803970	31803970	0.000244279	0.0565	0.000456992	0.051	0.00554725	0.0317541	0.0352	1	0.4377	NA	NA	NA	NA	NA	NA	NA	NA	NA	NA	NA	NA	93.4943	93.7762	-176.989	-175.552	-159.733	-154.846	0.452744
rs6952808	G	C	NA	0.123562	0.0426692	No	No	Yes	Yes	HowardAdams18_MAD1L1	rs1554505	chr7:1886535	chr7	1846899	1846899	0.120676	0.5021	5.19e-05	0.0036	0.020454	0.0692476	0.02465	0.72775	0.00765	NA	NA	NA	NA	NA	NA	NA	NA	NA	NA	NA	NA	173.229	176.759	-336.459	-341.518	-319.119	-320.71	0.00788523
rs6977733	T	A	0.183656	0.140186	0.115087	Yes	Yes	Yes	No	HowardAdams18_MAD1L1	rs1554505	chr7:1886725	chr7	1847089	1847089	1.64e-05	0.0146	0.000389284	0.0424	0.000135791	0.00320398	0.0018	1	0.43885	NA	NA	NA	NA	NA	NA	NA	NA	NA	NA	NA	NA	159.741	160.022	-309.482	-308.043	-292.291	-287.415	0.453735
rs7074734	C	T	NA	0.0935214	-0.150875	No	No	No	Yes	CONVERGE_SIRT1	rs12415800	chr10:69481795	chr10	67722037	67722037	0.601912	0.8276	0.104121	0.4954	0.0892191	0.202395	0.7607	0.02315	0.00195	NA	NA	NA	NA	NA	NA	NA	NA	NA	NA	NA	NA	-58.6254	-53.8964	127.251	119.793	144.527	140.525	0.00210231
rs7089724	A	G	NA	0.103091	0.0351037	No	No	No	Yes	CONVERGE_SIRT1	rs12415800	chr10:69366379	chr10	67606621	67606621	0.13854	0.5278	0.0011864	0.1044	0.0674309	0.16422	0.08435	0.99605	0.04045	NA	NA	NA	NA	NA	NA	NA	NA	NA	NA	NA	NA	151.636	153.716	-293.272	-295.432	-276.059	-274.778	0.0413741
rs7096745	C	A	NA	0.0484367	-0.0278154	No	No	No	Yes	CONVERGE_SIRT1	rs12415800	chr10:69609305	chr10	67849547	67849547	0.680068	0.8621	0.0582314	0.3858	0.242647	0.421023	0.8103	5e-05	0.0375	0	1	1	1	1	0	1	0	1	0	0	1	118.832	120.973	-227.665	-229.946	-210.518	-209.37	0.0385308
rs71123844	-	T	NA	0.49345	0.497195	No	No	Yes	No	Wray18_ESR2	rs915057	chr14:64863965	chr14	64397248	64397259	NA	NA	0.00432101	0.1312	8.02e-05	0.00226757	0.03265	0.9999	0.97435	NA	NA	NA	NA	NA	NA	NA	NA	NA	NA	NA	NA	-59.6568	-59.6562	129.314	131.312	141.977	146.508	0.973651
rs71484573	-	GCCCC	0.183963	0.189074	0.184083	Yes	Yes	Yes	No	CONVERGE_LHPP	rs35936514	chr10:126296914	chr10	124608346	124608350	1.9e-05	0.0207	0.000174003	0.0192	5.94e-05	0.00177533	5e-05	0.78415	0.7934	0	0	0	0	1	0	1	1	0	0	0	0	146.064	146.095	-282.128	-280.19	-265.003	-259.641	0.802277
rs7149535	G	A	NA	-0.085155	-0.00444269	No	No	No	Yes	Power17_MDDMidAge	rs9323497	chr14:67735368	chr14	67268651	67268651	0.0361208	0.3476	0.00500327	0.1884	0.877706	0.938041	0.31415	0.9946	0.02975	NA	NA	NA	NA	NA	NA	NA	NA	NA	NA	NA	NA	122.281	124.615	-234.561	-237.229	-217.459	-216.706	0.0307257
rs71549424	-	C	NA	-0.107392	-0.141253	No	No	Yes	No	PGCxDis19_LIN28B	rs1933802	chr6:105356838	chr6	104908964	104908965	0.00257844	0.151	0.000620084	0.0338	4.23e-05	0.00143879	0.0016	0.99955	0.2694	NA	NA	NA	NA	NA	NA	NA	NA	NA	NA	NA	NA	168.563	169.147	-327.126	-326.294	-310.001	-305.744	0.279831
rs7194397	C	T	NA	0.0746174	0.00483453	No	No	No	Yes	Wray18_PMFBP1	rs11643192	chr16:72128299	chr16	72094400	72094400	0.0785	0.4477	0.0550418	0.391	0.784273	0.8806	0.3225	0.0256	0.0405	0	0	0	0	1	0	0	0	0	0	0	0	141.71	143.788	-273.42	-275.576	-256.144	-254.844	0.0414955
rs7195988	C	T	NA	0.297925	0.0955941	No	No	Yes	Yes	Wray18_PMFBP1	rs11643192	chr16:71963186	chr16	71929283	71929283	0.000458122	0.0699	2.11e-09	0.0002	0.010535	0.0454778	5e-05	5e-05	5e-05	NA	NA	NA	NA	NA	NA	NA	NA	NA	NA	NA	NA	117.427	132.208	-224.854	-252.417	-207.774	-231.92	5.41447e-08
rs7201643	C	A	NA	0.194715	0.182998	No	No	Yes	No	Wray18_PMFBP1	rs11643192	chr16:72100780	chr16	72066881	72066881	0.00920717	0.2125	0.0150175	0.2718	0.0102891	0.0453387	0.032	0.99995	0.8847	0	1	1	0	0	0	0	0	1	0	0	0	-17.0259	-17.0167	44.0517	46.0333	61.0876	66.4763	0.892024
rs7238466	A	G	NA	-0.25048	-0.156108	No	No	Yes	No	Wray18_TCF4-Superblock-Blk2	rs11663393	chr18:50523959	chr18	52997589	52997589	0.0186908	0.2535	0.000110525	0.03	0.00200986	0.0162097	0.01205	0.99995	0.1513	NA	NA	NA	NA	NA	NA	NA	NA	NA	NA	NA	NA	9.11843	10.1134	-8.23687	-8.22674	8.27966	11.5931	0.158354
rs72635792	C	G	NA	0.214048	0.19332	No	No	Yes	No	PGCxDis19_RERE	rs301805	chr1:8378599	chr1	8318539	8318539	0.00668188	0.1779	1.86e-05	0.0014	6.56e-05	0.00191354	5e-05	0.9999	0.48635	NA	NA	NA	NA	NA	NA	NA	NA	NA	NA	NA	NA	163.598	163.826	-317.196	-315.653	-300.094	-295.13	0.499344
rs73046323	G	A	NA	-0.0924	-0.133206	No	No	Yes	No	HowardAdams18_MAD1L1	rs1554505	chr7:1882795	chr7	1843159	1843159	0.00794493	0.223	0.0177634	0.2874	0.00914652	0.0414981	0.02025	0.6568	0.24995	NA	NA	NA	NA	NA	NA	NA	NA	NA	NA	NA	NA	107.006	107.636	-204.011	-203.272	-186.799	-182.617	0.261554
rs73154307	G	A	NA	0.285896	-0.0362177	No	No	No	Yes	LiLuo18_RSRC1	rs1193510	chr3:158212541	chr3	158494752	158494752	0.207387	0.5972	0.00117234	0.1068	0.66847	0.80374	0.44165	1	0.01625	NA	NA	NA	NA	NA	NA	NA	NA	NA	NA	NA	NA	-60.8385	-57.9834	131.677	127.967	146.015	145.172	0.0168663
rs73157727	T	G	0.629556	NA	NA	Yes	No	No	No	Hyde16_SLC6A15	rs2125716	chr12:84914892	chr12	84521113	84521113	1.6e-05	0.0189	0.0291759	0.3258	0.21855	0.385769	0.49555	0.99995	0.51355	NA	NA	NA	NA	NA	NA	NA	NA	NA	NA	NA	NA	-120.248	-120.047	250.496	252.093	266.026	270.729	0.525787
rs73158329	G	A	0.17815	NA	NA	Yes	No	No	No	LiLuo18_RSRC1	rs1193510	chr3:158467950	chr3	158750161	158750161	5.54e-05	0.011	0.827282	0.9316	0.97236	0.987679	0.9171	0.16665	0.90825	NA	NA	NA	NA	NA	NA	NA	NA	NA	NA	NA	NA	176.623	176.63	-343.247	-341.259	-326.211	-320.816	0.911611
rs73165483	G	T	NA	0.0909638	0.0577981	No	No	Yes	No	PGCxDis19_BRAF-Blk1	rs10265001	chr7:140619641	chr7	140919841	140919841	0.666918	0.8574	0.000759753	0.0748	0.00824017	0.0391248	0.04145	0.97655	0.2805	NA	NA	NA	NA	NA	NA	NA	NA	NA	NA	NA	NA	178.301	178.857	-346.601	-345.715	-329.499	-325.192	0.291259
rs73172122	G	C	-0.198275	-0.13407	-0.163493	Yes	No	Yes	No	LiLuo18_RSRC1	rs1193510	chr3:158182743	chr3	158464954	158464954	8.19e-05	0.0406	0.00115646	0.096	8.65e-05	0.00235583	0.0011	0.9999	0.38745	NA	NA	NA	NA	NA	NA	NA	NA	NA	NA	NA	NA	135.968	136.315	-261.935	-260.631	-244.745	-240.002	0.404346
rs7513962	C	T	0.140138	0.0912878	0.092996	Yes	No	Yes	No	Grove19_PTPB	rs201910565	chr1:96952532	chr1	96486976	96486976	0.000215341	0.0385	0.0127712	0.2066	0.01532	0.058647	0.03575	0.8456	0.9975	NA	NA	NA	NA	NA	NA	NA	NA	NA	NA	NA	NA	132.337	132.337	-254.674	-252.674	-237.571	-232.15	0.994681
rs75251748	T	G	0.22474	0.272322	0.496785	Yes	Yes	Yes	Yes	CONVERGE_SIRT1	rs12415800	chr10:69856136	chr10	68096379	68096379	1.35e-05	0.0106	4.76e-06	0.0048	4.3e-10	3.63e-07	5e-05	5e-05	5e-05	NA	NA	NA	NA	NA	NA	NA	NA	NA	NA	NA	NA	123.641	143.046	-237.281	-274.092	-220.223	-253.622	4.6698e-10
rs7525653	A	G	0.220781	0.11744	0.0350384	Yes	No	No	Yes	Grove19_PTPB	rs201910565	chr1:96952534	chr1	96486978	96486978	2.27e-06	0.0018	0.000374794	0.0618	0.0965344	0.212958	0.11065	0.7998	0.0402	NA	NA	NA	NA	NA	NA	NA	NA	NA	NA	NA	NA	105.989	108.071	-201.978	-204.142	-184.701	-183.41	0.0412824
rs7608024	T	A	-0.122981	-0.0861024	-0.0923777	Yes	Yes	Yes	No	Ward19_ARHGAP15	rs7567948	chr2:144185670	chr2	143428101	143428101	0.000168757	0.0276	9.08e-06	0.0024	5.17e-05	0.00166601	0.00025	0.0003	0.7257	NA	NA	NA	NA	NA	NA	NA	NA	NA	NA	NA	NA	290.296	290.353	-570.592	-568.706	-553.189	-547.822	0.736325
rs7638518	A	C	NA	0.105466	-0.0332599	No	No	No	Yes	LiLuo18_RSRC1	rs1193510	chr3:158286742	chr3	158568953	158568953	0.00516537	0.1926	0.153872	0.5238	0.525158	0.687984	0.68205	0.9999	0.0481	NA	NA	NA	NA	NA	NA	NA	NA	NA	NA	NA	NA	-4.62061	-2.68458	19.2412	17.3692	35.9048	37.3655	0.0490962
rs7653558	C	T	-0.285939	-0.242159	-0.297923	Yes	Yes	Yes	No	Wray18_ZNF445	rs11707582	chr3:44620719	chr3	44579227	44579227	6.62e-06	0.0101	7.33e-08	0.0002	1.01e-08	3.09e-06	5e-05	0.8784	0.1834	NA	NA	NA	NA	NA	NA	NA	NA	NA	NA	NA	NA	93.0465	93.9011	-176.093	-175.802	-158.924	-155.2	0.191099
rs7708715	C	A	NA	0.00710442	0.169788	No	No	No	Yes	Wray18_TMEM161B-MEF2C-Blk1	rs247910	chr5:87712519	chr5	88416702	88416702	0.364497	0.7015	0.916362	0.9698	0.00305295	0.0214935	0.3539	0.893	0.0313	NA	NA	NA	NA	NA	NA	NA	NA	NA	NA	NA	NA	-39.6178	-37.3147	89.2355	86.6294	106.249	107.045	0.0318581
rs7710380	T	C	NA	0.13479	0.0543901	No	No	Yes	Yes	PGCxDis19_PCDHAs	rs3806843	chr5:140156264	chr5	140776679	140776679	0.00034471	0.0637	4.35e-06	0.0002	0.00097407	0.010215	0.01545	1	0.01035	NA	NA	NA	NA	NA	NA	NA	NA	NA	NA	NA	NA	160.704	163.925	-311.407	-315.85	-294.067	-295.041	0.0111413
rs77180026	T	-	NA	0.0715877	-0.102149	No	No	No	Yes	Wray18_ESR2	rs915057	chr14:64850912	chr14	64384195	64384202	0.420395	0.7354	0.0507757	0.3746	0.0109242	0.046305	0.78485	0.9461	0.0005	NA	NA	NA	NA	NA	NA	NA	NA	NA	NA	NA	NA	55.2383	61.3912	-100.477	-110.782	-83.2001	-90.0505	0.000451564
rs77241189	C	T	NA	0.0774191	-0.0727868	No	No	No	Yes	Power17_MDDLateMale	rs7950328	chr11:94143317	chr11	94410151	94410151	0.0306492	0.3387	0.0194651	0.2928	0.13628	0.277776	0.97425	0.6931	0.0005	NA	NA	NA	NA	NA	NA	NA	NA	NA	NA	NA	NA	86.6467	92.5317	-163.293	-173.063	-146.103	-152.435	0.000601909
rs7751101	A	G	NA	-0.0988714	-0.00124879	No	No	No	Yes	PGCxDis19_LIN28B	rs1933802	chr6:105210495	chr6	104762620	104762620	0.046567	0.3643	0.00729105	0.1586	0.962202	0.983888	0.368	0.00155	0.02435	NA	NA	NA	NA	NA	NA	NA	NA	NA	NA	NA	NA	82.1747	84.6581	-154.349	-157.316	-137.404	-136.982	0.0258372
rs79269275	C	T	0.153936	NA	NA	Yes	Yes	No	No	CONVERGE_SIRT1	rs12415800	chr10:69647397	chr10	67887639	67887639	0.000175937	0.0306	2.61e-10	0.0002	0.000901509	0.00997691	NA	NA	NA	NA	NA	NA	NA	NA	NA	NA	NA	NA	NA	NA	NA	145.781	172.907	-281.562	-333.814	-264.35	-313.159	1.76365e-13
rs9284880	C	T	0.187911	NA	NA	Yes	No	No	No	Wray18_ZNF445	rs11707582	chr3:44759389	chr3	44717897	44717897	6.1e-05	0.0256	0.000950743	0.092	0.000742428	0.00917153	NA	NA	NA	NA	NA	NA	NA	NA	NA	NA	NA	NA	NA	NA	NA	127.114	127.163	-244.227	-242.327	-226.929	-221.569	0.752649
rs9399896	A	G	0.163444	NA	NA	Yes	Yes	No	No	PGCxDis19_LIN28B	rs1933802	chr6:105216969	chr6	104769094	104769094	0.000241639	0.0358	0.000550381	0.039	0.000495814	0.00738728	NA	NA	NA	NA	NA	NA	NA	NA	NA	NA	NA	NA	NA	NA	NA	127.97	128.339	-245.939	-244.679	-228.792	-224.102	0.389808
rs9669137	A	G	-0.114871	NA	NA	Yes	No	No	No	Hyde16_SLC6A15	rs2125716	chr12:84751430	chr12	84357651	84357651	0.00070313	0.0347	0.0152528	0.2506	0.156559	0.302977	NA	NA	NA	NA	NA	NA	NA	NA	NA	NA	NA	NA	NA	NA	NA	116.016	116.153	-222.031	-220.306	-204.841	-199.678	0.59999

## Sheet: ST1b Chip Olap by FxnlSNP Fxs
Significant Effect(s)	DR0-4 RARE hg19 FIMO	DR5 RARE	RARA	RARA ra (RA-treated liver)	RARB	RARB ra (RA-treated liver)	RARG	RXRA	RXRA (RA-treated liver)	RXRB	THRA	THRB	VDR	Functional SNPs
First Assay Hit, First and VEH Hit, Second Assay Allele Effect (n=4 SNPs)	0	0	3	1	0	2	0	2	2	2	1	0	1	rs10463297, rs250427, rs301807, rs71484573
Second Assay Interaction Effect (n=16 SNPs)	0	1	6	5	1	6	1	14	6	7	4	2	2	rs10762179, rs1107286, rs11075906, rs11075908, rs11075919, rs11819478, rs12300350, rs1879901, rs2569167, rs269227, rs35028754, rs35986134, rs608972, rs62435127, rs7096745, rs7194397
First Assay Hit (n=5 SNPs)	0	0	3	2	1	3	1	3	1	1	0	0	0	rs113739197, rs1656379, rs180755508, rs35020344, rs35928531
Second Assay Allele Effect (n=8 SNPs)	0	0	2	2	0	1	1	3	1	3	0	0	1	rs11861296, rs12102548, rs12528333, rs2070939, rs2282585, rs2563321, rs45605540, rs7201643
First Assay Hit, Second Assay Allele Effect (n=1 SNP)	0	0	1	0	0	0	0	0	0	0	0	0	0	rs1187224
Second Assay Allele Effect, Second Assay Interaction Effect (n=1 SNP)	0	0	1	0	1	1	0	1	1	0	0	0	0	rs1533933
First Assay Hit, First and VEH Hit (n=1 SNP)	0	0	1	1	1	1	0	1	1	0	0	0	0	rs17286683
All Interaction SNPs ± other effects (n=17 SNPs)	0	1	7	5	2	7	1	15	7	7	4	2	2
Non-interaction SNPs (n=19 SNPs)	0	0	10	6	2	7	2	9	5	6	1	0	2
