# Supplementary material for: Transcriptional-regulatory convergence across functional MDD risk variants identified by massively parallel reporter assays
Source: Transl Psychiatry. 2021 Jul 22;11:403. doi: 10.1038/s41398-021-01493-6 (PMC8298436; doi:10.1038/s41398-021-01493-6)
Supplement: Supplementary file 8 — Supplemental Table 2 [file 41398_2021_1493_MOESM8_ESM.xlsx]

## Sheet: Key
Sheet/Column Name	Description
Sheet: Interaction TFs, Allele-vs-Null TFs	The motifbreakr-enriched TF sets from the ATRA MPRA (filtered to those overlapping ≥ 2 functional SNPs) used for Gene Ontology analysis in the PANTHER GOSlim Biological Process Annotations. In both cases, the "background list" of genes was a list of all TFs with motifs in the motifbreakR package.
mb.txt - REFLIST (1337)	Number of TFs from the background set overlapping the term of total in the list (1337 in both cases)
Client Text Box Input	Number of TFs from the sheet's analysis set overlapping the term. The respective total number of TFs for the input set are shown in the column name in each sheet.
Client Text Box Input (expected)	Number of genes expected to appear in the input set under a null scenario, given the input gene list size and frequency in the background list.
Client Text Box Input (over/under)	Whether the TF set was enriched (+) or depleted (-) for the term relative to null expectations.
Client Text Box Input (fold Enrichment)	Fold enrichment of the input set for the term. (<1 is depleted)
Client Text Box Input (raw P-value)	Uncorrected p-value for the enrichment in the input set by Fisher exact test.
Client Text Box Input (FDR)	FDR-corrected p-value for the enrichment.
Parameters for the PANTHERdb Analyses:
Analysis Type:	PANTHER Overrepresentation Test (Released 20210224)
Annotation Version and Release Date:	PANTHER version 16.0 Released 2020-12-01
Analyzed List:	Client Text Box Input (Homo sapiens)
Reference List:	mb.txt (Homo sapiens)
Test Type:	FISHER
Correction:	FDR

## Sheet: ST 2a-GOSlim BP-AlleleVnull TFs
PANTHER GO-Slim Biological Process	mb.txt - REFLIST (1337)	Client Text Box Input (85)	Client Text Box Input (expected)	Client Text Box Input (over/under)	Client Text Box Input (fold Enrichment)	Client Text Box Input (raw P-value)	Client Text Box Input (FDR)
Unclassified (UNCLASSIFIED)	236	2	15	-	0.13	3.32e-05	0.000941
biological_process (GO:0008150)	1101	83	70	+	1.19	3.32e-05	0.000921
cellular process (GO:0009987)	1077	83	68.47	+	1.21	8.06e-06	0.000254
metabolic process (GO:0008152)	1035	80	65.8	+	1.22	0.000103	0.00263
organic substance metabolic process (GO:0071704)	1029	80	65.42	+	1.22	6.48e-05	0.00176
cellular metabolic process (GO:0044237)	1018	80	64.72	+	1.24	2.62e-05	0.000758
macromolecule metabolic process (GO:0043170)	1012	80	64.34	+	1.24	1.68e-05	0.000497
primary metabolic process (GO:0044238)	1009	80	64.15	+	1.25	1.62e-05	0.000501
nitrogen compound metabolic process (GO:0006807)	1006	80	63.96	+	1.25	1.63e-05	0.000492
cellular nitrogen compound metabolic process (GO:0034641)	980	80	62.3	+	1.28	2.33e-06	7.54e-05
gene expression (GO:0010467)	972	80	61.8	+	1.29	1.4e-06	4.86e-05
regulation of biological process (GO:0050789)	972	80	61.8	+	1.29	1.4e-06	4.74e-05
heterocycle metabolic process (GO:0046483)	967	80	61.48	+	1.3	1.39e-06	5.25e-05
cellular aromatic compound metabolic process (GO:0006725)	967	80	61.48	+	1.3	1.39e-06	5.1e-05
organic cyclic compound metabolic process (GO:1901360)	967	80	61.48	+	1.3	1.39e-06	4.97e-05
nucleobase-containing compound metabolic process (GO:0006139)	965	80	61.35	+	1.3	8.41e-07	3.46e-05
regulation of cellular process (GO:0050794)	951	79	60.46	+	1.31	2.1e-06	6.95e-05
nucleic acid metabolic process (GO:0090304)	960	80	61.03	+	1.31	8.21e-07	3.48e-05
cellular macromolecule metabolic process (GO:0044260)	958	80	60.91	+	1.31	5.04e-07	2.28e-05
regulation of metabolic process (GO:0019222)	945	79	60.08	+	1.31	1.27e-06	4.92e-05
regulation of macromolecule metabolic process (GO:0060255)	944	79	60.01	+	1.32	1.26e-06	5.03e-05
biological regulation (GO:0065007)	975	82	61.99	+	1.32	5.23e-08	4.18e-06
RNA metabolic process (GO:0016070)	948	80	60.27	+	1.33	2.84e-07	1.38e-05
regulation of gene expression (GO:0010468)	933	79	59.32	+	1.33	7.53e-07	3.3e-05
regulation of cellular metabolic process (GO:0031323)	926	79	58.87	+	1.34	4.38e-07	2.05e-05
regulation of primary metabolic process (GO:0080090)	923	79	58.68	+	1.35	2.63e-07	1.32e-05
regulation of nitrogen compound metabolic process (GO:0051171)	922	79	58.62	+	1.35	2.59e-07	1.35e-05
biosynthetic process (GO:0009058)	932	80	59.25	+	1.35	9.41e-08	5.81e-06
organic substance biosynthetic process (GO:1901576)	932	80	59.25	+	1.35	9.41e-08	5.55e-06
cellular biosynthetic process (GO:0044249)	931	80	59.19	+	1.35	9.33e-08	6.03e-06
regulation of nucleobase-containing compound metabolic process (GO:0019219)	911	79	57.92	+	1.36	1.46e-07	8.25e-06
cellular nitrogen compound biosynthetic process (GO:0044271)	922	80	58.62	+	1.36	5.28e-08	3.98e-06
regulation of RNA metabolic process (GO:0051252)	910	79	57.85	+	1.37	1.46e-07	7.95e-06
macromolecule biosynthetic process (GO:0009059)	920	80	58.49	+	1.37	5.35e-08	3.82e-06
cellular macromolecule biosynthetic process (GO:0034645)	920	80	58.49	+	1.37	5.35e-08	3.63e-06
regulation of biosynthetic process (GO:0009889)	900	79	57.22	+	1.38	5e-08	4.52e-06
regulation of cellular biosynthetic process (GO:0031326)	900	79	57.22	+	1.38	5e-08	4.24e-06
regulation of macromolecule biosynthetic process (GO:0010556)	899	79	57.15	+	1.38	4.87e-08	5.09e-06
regulation of cellular macromolecule biosynthetic process (GO:2000112)	899	79	57.15	+	1.38	4.87e-08	4.73e-06
heterocycle biosynthetic process (GO:0018130)	908	80	57.73	+	1.39	1.67e-08	3.77e-06
aromatic compound biosynthetic process (GO:0019438)	908	80	57.73	+	1.39	1.67e-08	3.23e-06
organic cyclic compound biosynthetic process (GO:1901362)	908	80	57.73	+	1.39	1.67e-08	2.83e-06
nucleobase-containing compound biosynthetic process (GO:0034654)	907	80	57.66	+	1.39	1.65e-08	4.48e-06
regulation of transcription, DNA-templated (GO:0006355)	892	79	56.71	+	1.39	2.8e-08	4.22e-06
regulation of nucleic acid-templated transcription (GO:1903506)	892	79	56.71	+	1.39	2.8e-08	3.8e-06
regulation of RNA biosynthetic process (GO:2001141)	892	79	56.71	+	1.39	2.8e-08	3.45e-06
nucleic acid-templated transcription (GO:0097659)	900	80	57.22	+	1.4	9.17e-09	6.23e-06
transcription, DNA-templated (GO:0006351)	900	80	57.22	+	1.4	9.17e-09	4.15e-06
RNA biosynthetic process (GO:0032774)	900	80	57.22	+	1.4	9.17e-09	3.11e-06
regulation of transcription by RNA polymerase II (GO:0006357)	840	77	53.4	+	1.44	2.99e-08	3.38e-06
transcription by RNA polymerase II (GO:0006366)	843	78	53.59	+	1.46	6.19e-09	8.4e-06
developmental process (GO:0032502)	361	40	22.95	+	1.74	0.000156	0.00392
regulation of cell population proliferation (GO:0042127)	24	9	1.53	+	5.9	7.55e-05	0.00201
cell population proliferation (GO:0008283)	24	9	1.53	+	5.9	7.55e-05	0.00197
hormone-mediated signaling pathway (GO:0009755)	11	5	0.7	+	7.15	0.00176	0.0434

## Sheet: ST 2b-GOSlim BP-Interaction TFs
PANTHER GO-Slim Biological Process	mb.txt - REFLIST (1337)	Client Text Box Input (157)	Client Text Box Input (expected)	Client Text Box Input (over/under)	Client Text Box Input (fold Enrichment)	Client Text Box Input (raw P-value)	Client Text Box Input (FDR)
Unclassified (UNCLASSIFIED)	236	7	27.71	-	0.25	3.23e-06	8.78e-05
biological_process (GO:0008150)	1101	150	129.29	+	1.16	3.23e-06	8.61e-05
cellular process (GO:0009987)	1077	149	126.47	+	1.18	9.29e-07	2.58e-05
metabolic process (GO:0008152)	1035	149	121.54	+	1.23	1.67e-08	4.74e-07
organic substance metabolic process (GO:0071704)	1029	149	120.83	+	1.23	6.4e-09	1.98e-07
cellular metabolic process (GO:0044237)	1018	148	119.54	+	1.24	1.01e-08	2.94e-07
primary metabolic process (GO:0044238)	1009	148	118.48	+	1.25	3.95e-09	1.28e-07
nitrogen compound metabolic process (GO:0006807)	1006	148	118.13	+	1.25	2.44e-09	8.1e-08
macromolecule metabolic process (GO:0043170)	1012	149	118.84	+	1.25	9.3e-10	3.51e-08
biological regulation (GO:0065007)	975	145	114.49	+	1.27	8.23e-09	2.49e-07
regulation of biological process (GO:0050789)	972	145	114.14	+	1.27	5.09e-09	1.61e-07
cellular nitrogen compound metabolic process (GO:0034641)	980	147	115.08	+	1.28	5.53e-10	2.35e-08
gene expression (GO:0010467)	972	146	114.14	+	1.28	1.34e-09	4.66e-08
regulation of cellular process (GO:0050794)	951	143	111.67	+	1.28	1.01e-08	2.97e-07
RNA metabolic process (GO:0016070)	948	144	111.32	+	1.29	1.72e-09	5.85e-08
heterocycle metabolic process (GO:0046483)	967	147	113.55	+	1.29	1.23e-10	1.39e-08
cellular aromatic compound metabolic process (GO:0006725)	967	147	113.55	+	1.29	1.23e-10	1.29e-08
organic cyclic compound metabolic process (GO:1901360)	967	147	113.55	+	1.29	1.23e-10	1.19e-08
nucleobase-containing compound metabolic process (GO:0006139)	965	147	113.32	+	1.3	1.18e-10	1.61e-08
regulation of metabolic process (GO:0019222)	945	144	110.97	+	1.3	1.05e-09	3.77e-08
regulation of macromolecule metabolic process (GO:0060255)	944	144	110.85	+	1.3	1.05e-09	3.86e-08
nucleic acid metabolic process (GO:0090304)	960	147	112.73	+	1.3	7.08e-11	1.93e-08
biosynthetic process (GO:0009058)	932	143	109.44	+	1.31	9.18e-10	3.67e-08
organic substance biosynthetic process (GO:1901576)	932	143	109.44	+	1.31	9.18e-10	3.57e-08
cellular biosynthetic process (GO:0044249)	931	143	109.32	+	1.31	9.02e-10	3.72e-08
regulation of gene expression (GO:0010468)	933	144	109.56	+	1.31	2.43e-10	1.74e-08
regulation of cellular metabolic process (GO:0031323)	926	143	108.74	+	1.32	5.47e-10	2.4e-08
cellular macromolecule metabolic process (GO:0044260)	958	148	112.5	+	1.32	9.12e-12	1.24e-08
regulation of primary metabolic process (GO:0080090)	923	143	108.39	+	1.32	3.39e-10	1.84e-08
regulation of nitrogen compound metabolic process (GO:0051171)	922	143	108.27	+	1.32	3.33e-10	2.15e-08
cellular nitrogen compound biosynthetic process (GO:0044271)	922	143	108.27	+	1.32	3.33e-10	2.06e-08
macromolecule biosynthetic process (GO:0009059)	920	143	108.03	+	1.32	3.35e-10	1.98e-08
cellular macromolecule biosynthetic process (GO:0034645)	920	143	108.03	+	1.32	3.35e-10	1.9e-08
regulation of RNA metabolic process (GO:0051252)	910	142	106.86	+	1.33	2.92e-10	1.99e-08
regulation of biosynthetic process (GO:0009889)	900	141	105.68	+	1.33	3.87e-10	1.88e-08
regulation of cellular biosynthetic process (GO:0031326)	900	141	105.68	+	1.33	3.87e-10	1.81e-08
regulation of macromolecule biosynthetic process (GO:0010556)	899	141	105.57	+	1.34	3.76e-10	1.97e-08
regulation of cellular macromolecule biosynthetic process (GO:2000112)	899	141	105.57	+	1.34	3.76e-10	1.89e-08
regulation of nucleobase-containing compound metabolic process (GO:0019219)	911	143	106.98	+	1.34	1.21e-10	1.49e-08
heterocycle biosynthetic process (GO:0018130)	908	143	106.62	+	1.34	7.12e-11	1.61e-08
aromatic compound biosynthetic process (GO:0019438)	908	143	106.62	+	1.34	7.12e-11	1.38e-08
organic cyclic compound biosynthetic process (GO:1901362)	908	143	106.62	+	1.34	7.12e-11	1.21e-08
nucleobase-containing compound biosynthetic process (GO:0034654)	907	143	106.51	+	1.34	7.14e-11	1.08e-08
regulation of transcription, DNA-templated (GO:0006355)	892	141	104.74	+	1.35	2.24e-10	1.9e-08
regulation of nucleic acid-templated transcription (GO:1903506)	892	141	104.74	+	1.35	2.24e-10	1.79e-08
regulation of RNA biosynthetic process (GO:2001141)	892	141	104.74	+	1.35	2.24e-10	1.69e-08
nucleic acid-templated transcription (GO:0097659)	900	143	105.68	+	1.35	2.52e-11	1.72e-08
transcription, DNA-templated (GO:0006351)	900	143	105.68	+	1.35	2.52e-11	1.14e-08
RNA biosynthetic process (GO:0032774)	900	143	105.68	+	1.35	2.52e-11	8.58e-09
regulation of transcription by RNA polymerase II (GO:0006357)	840	136	98.64	+	1.38	4.56e-10	2.07e-08
transcription by RNA polymerase II (GO:0006366)	843	137	98.99	+	1.38	1.34e-10	1.22e-08
cell differentiation (GO:0030154)	264	52	31	+	1.68	0.000263	0.00542
cellular developmental process (GO:0048869)	264	52	31	+	1.68	0.000263	0.00534
positive regulation of biological process (GO:0048518)	146	34	17.14	+	1.98	0.000254	0.0054
positive regulation of cellular process (GO:0048522)	140	33	16.44	+	2.01	0.000302	0.00604
positive regulation of metabolic process (GO:0009893)	125	31	14.68	+	2.11	0.000255	0.00534
positive regulation of macromolecule metabolic process (GO:0010604)	123	31	14.44	+	2.15	0.000146	0.00326
positive regulation of cellular metabolic process (GO:0031325)	123	31	14.44	+	2.15	0.000146	0.00321
positive regulation of nitrogen compound metabolic process (GO:0051173)	120	31	14.09	+	2.2	0.000113	0.00257
positive regulation of gene expression (GO:0010628)	115	30	13.5	+	2.22	0.000151	0.00325
positive regulation of transcription by RNA polymerase II (GO:0045944)	98	26	11.51	+	2.26	0.00032	0.0063
positive regulation of biosynthetic process (GO:0009891)	112	30	13.15	+	2.28	7.43e-05	0.00174
positive regulation of cellular biosynthetic process (GO:0031328)	112	30	13.15	+	2.28	7.43e-05	0.00171
positive regulation of macromolecule biosynthetic process (GO:0010557)	111	30	13.03	+	2.3	6.72e-05	0.0016
positive regulation of RNA metabolic process (GO:0051254)	110	30	12.92	+	2.32	6.13e-05	0.00149
positive regulation of nucleic acid-templated transcription (GO:1903508)	109	30	12.8	+	2.34	5.65e-05	0.00145
positive regulation of transcription, DNA-templated (GO:0045893)	109	30	12.8	+	2.34	5.65e-05	0.00142
positive regulation of RNA biosynthetic process (GO:1902680)	109	30	12.8	+	2.34	5.65e-05	0.0014
positive regulation of nucleobase-containing compound metabolic process (GO:0045935)	110	31	12.92	+	2.4	3.26e-05	0.000852
