# Supplementary material for: Transcriptional-regulatory convergence across functional MDD risk variants identified by massively parallel reporter assays
Source: Transl Psychiatry. 2021 Jul 22;11:403. doi: 10.1038/s41398-021-01493-6 (PMC8298436; doi:10.1038/s41398-021-01493-6)
Supplement: Supplementary file 9 — Supplemental Table 3 [file 41398_2021_1493_MOESM9_ESM.xlsx]

## Sheet: Key
Sheet Name Piece		N
"Adu" or "5dev"		Whether enrichment was tested in the Allen Atlas' fine-anatomic-scale microarray gene expression data from adult human brains (adult) or in RNA-seq from a set of 27 human brain regions at each of 5 developmental epochs in Brainspan (5devstages)
ST 3c 5dev Regs enrichXage,TFs		The number of regions (of 27 per age point) with an FWER<0.05 enrichment of TFs from their respective sets at at least one expression threshold, by age.
Column Name (sheets A-D)		Description
age category		One of the 5 age groups the RNA-seq data is broken into. 1=Prenatal, 2=Ages 0-2 yr, 3=Ages 3-11, 4=Ages 12-18, 5=Age 19+
structure id		Allen Brain Atlas structure identifier.
structure		Corresponding name of the Allen Atlas structure.
n significant		Number of FWER-significant (<0.05) enrichment tests across all 8 %ile expression thresholds tested.
mean FWER		Mean enrichment FWER of the 8 %ile expression thresholds tested
min FWER		Lowest FWER of the 8 %ile expression thresholds tested. As these tables only include cases of enrichment at FWER significance under at least one expression threshold, these are all <0.05.
equivalent structures		Allen Atlas (sub)structures represented/contained within in the structure id
expr pctile25 FWER		ABAEnrichment's Family-wide error rate (FWER) for the enrichment test of the input TF set when using genes expressed in the tested region above the 25th %ile.
expr pctile37.5 FWER		ABAEnrichment's Family-wide error rate (FWER) for the enrichment test of the input TF set when using genes expressed in the tested region above the 37.5th %ile.
expr pctile50 FWER		ABAEnrichment's Family-wide error rate (FWER) for the enrichment test of the input TF set when using genes expressed in the tested region above the 50th %ile.
expr pctile62.5 FWER		ABAEnrichment's Family-wide error rate (FWER) for the enrichment test of the input TF set when using genes expressed in the tested region above the 62.5th %ile.
expr pctile75 FWER		ABAEnrichment's Family-wide error rate (FWER) for the enrichment test of the input TF set when using genes expressed in the tested region above the 75th %ile.
expr pctile82.5 FWER		ABAEnrichment's Family-wide error rate (FWER) for the enrichment test of the input TF set when using genes expressed in the tested region above the 82.5th %ile.
expr pctile90 FWER		ABAEnrichment's Family-wide error rate (FWER) for the enrichment test of the input TF set when using genes expressed in the tested region above the 90th %ile.
expr pctile95 FWER		ABAEnrichment's Family-wide error rate (FWER) for the enrichment test of the input TF set when using genes expressed in the tested region above the 95th %ile.
TFset		The motifbreakr-based set of TFs from the ATRA analyses tested for enrichment. Only TFs involved at ≥ 2 SNPS were considered. TFs were "scored" by the number of functional SNPs overlapping the motifbreakr-enriched TF's motifs.
Motif Change Strengths		Whether the TF set was constituted of TFs with motif disruptions enriched at functional SNPs when considering all motifbreakr SNPs with effects on motif match or only considering strong effects on SNPs. (The number of SNPs assigned to each TF in the "all" set is any functional SNP predicted to significantly perturb a motif match by motifbreakr at an enriched TF's motif set , while "strong" SNPs i…

## Sheet: ST 3a-Wilcoxon Enrichment 5dev
age category	structure id	structure	n significant	mean FWER	min FWER	equivalent structures	expr pctile25 FWER	expr pctile37.5 FWER	expr pctile50 FWER	expr pctile62.5 FWER	expr pctile75 FWER	expr pctile82.5 FWER	expr pctile90 FWER	expr pctile95 FWER	TFset	Motif Change Strengths
2	Allen:10157	FGM_gray matter of forebrain	1	0.634625	0.0452	Allen:10157;Allen:10156	0.9992	0.9642	0.463	0.474	0.8826	0.9306	0.3182	0.0452	Allele-Only	Strong
2	Allen:10158	Tel_telencephalon	1	0.550225	0.0452	Allen:10158	0.9992	0.7826	0.3812	0.6122	0.7768	0.7322	0.0724	0.0452	Allele-Only	Strong
2	Allen:10159	Cx_cerebral cortex	2	0.3175	0.0218	Allen:10159	0.8038	0.2572	0.1724	0.56	0.4866	0.193	0.0218	0.0452	Allele-Only	Strong
2	Allen:10160	NCx_neocortex (isocortex)	2	0.354775	0.0218	Allen:10160	0.9406	0.2572	0.1724	0.7732	0.4524	0.1754	0.0218	0.0452	Allele-Only	Strong
2	Allen:10161	FCx_frontal neocortex	1	0.33445	0.0452	Allen:10161	0.9406	0.2572	0.162	0.5758	0.1864	0.1754	0.333	0.0452	Allele-Only	Strong
2	Allen:10163	M1C_primary motor cortex (area M1, area 4)	1	0.32015	0.0452	Allen:10163;Allen:10162	0.7828	0.4094	0.0606	0.5758	0.1888	0.1656	0.333	0.0452	Allele-Only	Strong
2	Allen:10163	M1C_primary motor cortex (area M1, area 4)	1	0.637925	0.0122	Allen:10163;Allen:10162	0.7046	0.0122	0.3026	0.532	0.998	0.6352	0.9854	0.9334	ATRA-Allele Interxn	Strong
2	Allen:10235	TCx_temporal neocortex	1	0.381825	0.0452	Allen:10235	0.7336	0.2572	0.0704	0.6986	0.631	0.4324	0.1862	0.0452	Allele-Only	Strong
2	Allen:10235	TCx_temporal neocortex	1	0.700675	0.0042	Allen:10235	0.9136	0.0042	0.1548	0.6188	0.9996	0.9818	0.9992	0.9334	ATRA-Allele Interxn	Strong
2	Allen:10235	TCx_temporal neocortex	1	0.71315	0.0134	Allen:10235	0.861	0.0134	0.1676	0.8382	0.998	0.9828	0.8922	0.952	ATRA-Allele Interxn	All
2	Allen:10236	A1C_primary auditory cortex (core)	1	0.367925	0.0452	Allen:10236	0.7876	0.2572	0.2504	0.6344	0.35	0.4324	0.1862	0.0452	Allele-Only	Strong
2	Allen:10236	A1C_primary auditory cortex (core)	1	0.67955	0.0054	Allen:10236	0.9036	0.0054	0.1374	0.5712	1	0.9	0.9854	0.9334	ATRA-Allele Interxn	Strong
2	Allen:10236	A1C_primary auditory cortex (core)	1	0.7164	0.0128	Allen:10236	0.9428	0.0128	0.3954	0.7248	0.9998	0.9478	0.7558	0.952	ATRA-Allele Interxn	All
2	Allen:10294	HIP_hippocampus (hippocampal formation)	1	0.40035	0.047	Allen:10294;Allen:10293;Allen:10292	0.7584	0.7932	0.0526	0.5852	0.3966	0.4324	0.047	0.1374	Allele-Only	Strong
2	Allen:10294	HIP_hippocampus (hippocampal formation)	1	0.8045	0.0384	Allen:10294;Allen:10293;Allen:10292	0.861	0.0384	0.8078	0.9778	0.9966	0.9986	0.7558	1	ATRA-Allele Interxn	All
2	Allen:10331	CN_cerebral nuclei	1	0.521875	0.0452	Allen:10331	0.9992	0.886	0.1724	0.706	0.4866	0.7322	0.1474	0.0452	Allele-Only	Strong
2	Allen:10361	AMY_amygdaloid complex	2	0.351075	0.0452	Allen:10361	0.8038	0.4094	0.2008	0.6476	0.2224	0.4324	0.047	0.0452	Allele-Only	Strong
2	Allen:13322	DLTC_dorsolateral temporal neocortex	1	0.3738	0.0452	Allen:13322	0.7336	0.2572	0.0704	0.6344	0.631	0.4324	0.1862	0.0452	Allele-Only	Strong
2	Allen:13322	DLTC_dorsolateral temporal neocortex	1	0.69175	0.0042	Allen:13322	0.9036	0.0042	0.1548	0.5712	0.9996	0.9818	0.9854	0.9334	ATRA-Allele Interxn	Strong
2	Allen:13322	DLTC_dorsolateral temporal neocortex	1	0.69215	0.0134	Allen:13322	0.9428	0.0134	0.1676	0.7248	0.998	0.9828	0.7558	0.952	ATRA-Allele Interxn	All
3	Allen:10159	Cx_cerebral cortex	1	0.429175	0.0432	Allen:10159	0.9972	0.254	0.0432	0.7044	0.427	0.5464	0.3662	0.095	Allele-Only	Strong
3	Allen:10160	NCx_neocortex (isocortex)	1	0.4622	0.0432	Allen:10160	0.99	0.254	0.0432	0.7044	0.427	0.8178	0.3662	0.095	Allele-Only	Strong
3	Allen:10172	PFC_prefrontal cortex	1	0.586475	0.028	Allen:10172	0.8196	0.9028	0.028	0.5788	0.3718	0.812	0.8482	0.3306	Allele-Only	All
3	Allen:10185	VFC_ventrolateral prefrontal cortex	1	0.586475	0.028	Allen:10185	0.8196	0.9028	0.028	0.5788	0.3718	0.812	0.8482	0.3306	Allele-Only	All
3	Allen:10194	OFC_orbital frontal cortex	1	0.594875	0.0298	Allen:10194	0.0512	0.3088	0.0298	0.7092	0.8118	0.9162	0.998	0.934	ATRA-Allele Interxn	Strong
3	Allen:10209	S1C_primary somatosensory cortex (area S1, areas 3,1,2)	1	0.423275	0.0468	Allen:10209	0.9326	0.254	0.3066	0.6674	0.0468	0.7176	0.3662	0.095	Allele-Only	Strong
3	Allen:10243	STC_posterior (caudal) superior temporal cortex (area 22c)	1	0.643825	0.0266	Allen:10243;Allen:10240	0.282	0.6504	0.0266	0.4832	0.9518	0.927	0.8956	0.934	ATRA-Allele Interxn	Strong
3	Allen:10252	ITC_inferolateral temporal cortex (area TEv, area 20)	1	0.67875	0.0348	Allen:13324;Allen:10252	0.4976	0.5058	0.0348	0.8276	0.881	0.7512	0.998	0.934	ATRA-Allele Interxn	Strong
3	Allen:10331	CN_cerebral nuclei	1	0.69695	0.0438	Allen:10331	0.977	0.9866	0.0438	0.8354	0.731	0.9962	0.675	0.3306	Allele-Only	All
4	Allen:10157	FGM_gray matter of forebrain	2	0.403775	0.007	Allen:10157;Allen:10156	0.999	0.9894	0.0912	0.2112	0.5462	0.3584	0.007	0.0278	Allele-Only	Strong
4	Allen:10158	Tel_telencephalon	1	0.4665	0.0172	Allen:10158	0.54	0.485	0.0172	0.1636	0.2788	0.2474	1	1	ATRA-Allele Interxn	Strong
4	Allen:10158	Tel_telencephalon	2	0.328425	0.007	Allen:10158	0.9882	0.9764	0.1124	0.1352	0.2484	0.132	0.007	0.0278	Allele-Only	Strong
4	Allen:10159	Cx_cerebral cortex	1	0.531825	0.0312	Allen:10159	0.5422	0.371	0.0312	0.18	0.6924	0.4378	1	1	ATRA-Allele Interxn	Strong
4	Allen:10159	Cx_cerebral cortex	3	0.282825	0.007	Allen:10159	0.8294	0.6142	0.039	0.3298	0.2268	0.1886	0.007	0.0278	Allele-Only	Strong
4	Allen:10160	NCx_neocortex (isocortex)	1	0.5578	0.0488	Allen:10160	0.567	0.352	0.0986	0.0488	0.6576	0.7384	1	1	ATRA-Allele Interxn	Strong
4	Allen:10160	NCx_neocortex (isocortex)	3	0.31575	0.007	Allen:10160	0.9438	0.6142	0.039	0.3298	0.2268	0.3376	0.007	0.0278	Allele-Only	Strong
4	Allen:10161	FCx_frontal neocortex	2	0.409525	0.0278	Allen:10161	0.9438	0.5688	0.039	0.3942	0.4148	0.747	0.1408	0.0278	Allele-Only	Strong
4	Allen:10163	M1C_primary motor cortex (area M1, area 4)	2	0.350325	0.0278	Allen:10163;Allen:10162	0.7574	0.4916	0.0642	0.4844	0.0384	0.798	0.1408	0.0278	Allele-Only	Strong
4	Allen:10172	PFC_prefrontal cortex	1	0.487025	0.0276	Allen:10172	0.8888	0.8652	0.0276	0.1832	0.1964	0.6302	0.67	0.4348	Allele-Only	All
4	Allen:10172	PFC_prefrontal cortex	2	0.438325	0.013	Allen:10172	0.9438	0.8252	0.013	0.3942	0.4148	0.747	0.1408	0.0278	Allele-Only	Strong
4	Allen:10173	DFC_dorsolateral prefrontal cortex	1	0.520375	0.012	Allen:10173	0.7742	0.8652	0.012	0.3648	0.1964	0.6302	0.8854	0.4348	Allele-Only	All
4	Allen:10173	DFC_dorsolateral prefrontal cortex	2	0.488875	0.0118	Allen:10173	0.8164	0.8252	0.0118	0.638	0.4148	0.747	0.43	0.0278	Allele-Only	Strong
4	Allen:10185	VFC_ventrolateral prefrontal cortex	2	0.3856	0.0266	Allen:10185	0.9438	0.8252	0.0266	0.4844	0.1684	0.4678	0.1408	0.0278	Allele-Only	Strong
4	Allen:10194	OFC_orbital frontal cortex	1	0.524725	0.0404	Allen:10194	0.8808	0.8006	0.0404	0.4918	0.1964	0.683	0.67	0.4348	Allele-Only	All
4	Allen:10194	OFC_orbital frontal cortex	2	0.390975	0.0212	Allen:10194	0.863	0.746	0.0212	0.705	0.4148	0.2092	0.1408	0.0278	Allele-Only	Strong
4	Allen:10208	PCx_parietal neocortex	1	0.4709	0.0278	Allen:10208	0.7574	0.8252	0.0568	0.8916	0.4148	0.6528	0.1408	0.0278	Allele-Only	Strong
4	Allen:10209	S1C_primary somatosensory cortex (area S1, areas 3,1,2)	1	0.394125	0.0278	Allen:10209	0.7574	0.6468	0.1018	0.8622	0.1484	0.4678	0.1408	0.0278	Allele-Only	Strong
4	Allen:10225	IPC_posteroventral (inferior) parietal cortex	1	0.523425	0.0278	Allen:10225;Allen:10214	0.7782	0.9396	0.0526	0.8916	0.4148	0.6528	0.43	0.0278	Allele-Only	Strong
4	Allen:10235	TCx_temporal neocortex	1	0.47185	0.012	Allen:10235	0.6102	0.9358	0.012	0.6758	0.121	0.507	0.67	0.243	Allele-Only	All
4	Allen:10235	TCx_temporal neocortex	2	0.412875	0.0118	Allen:10235	0.61	0.8988	0.0118	0.7342	0.2268	0.6528	0.1408	0.0278	Allele-Only	Strong
4	Allen:10235	TCx_temporal neocortex	2	0.558375	0.0358	Allen:10235	0.567	0.5062	0.0358	0.0488	0.5708	0.7384	1	1	ATRA-Allele Interxn	Strong
4	Allen:10236	A1C_primary auditory cortex (core)	1	0.36225	0.0118	Allen:10236	0.6262	0.964	0.0118	0.8622	0.0694	0.1168	0.1408	0.1068	Allele-Only	Strong
4	Allen:10236	A1C_primary auditory cortex (core)	1	0.55305	0.012	Allen:10236	0.7864	0.99	0.012	0.8138	0.0932	0.5562	0.67	0.5028	Allele-Only	All
4	Allen:10243	STC_posterior (caudal) superior temporal cortex (area 22c)	1	0.53045	0.0278	Allen:10243;Allen:10240	0.5462	0.9396	0.0814	0.9582	0.3262	0.9342	0.43	0.0278	Allele-Only	Strong
4	Allen:10243	STC_posterior (caudal) superior temporal cortex (area 22c)	1	0.71985	0.0216	Allen:10243;Allen:10240	0.8874	0.8776	0.3886	0.0216	0.9812	0.7974	1	0.805	ATRA-Allele Interxn	All
4	Allen:10252	ITC_inferolateral temporal cortex (area TEv, area 20)	1	0.6257	0.0294	Allen:13324;Allen:10252	0.2914	0.349	0.0294	0.8326	0.5284	0.9842	1	0.9906	ATRA-Allele Interxn	Strong
4	Allen:10252	ITC_inferolateral temporal cortex (area TEv, area 20)	2	0.438425	0.0246	Allen:13324;Allen:10252	0.61	0.9024	0.0246	0.7342	0.4148	0.6528	0.1408	0.0278	Allele-Only	Strong
4	Allen:10269	V1C_primary visual cortex (striate cortex, area V1/17)	1	0.565375	0.012	Allen:10269;Allen:10268	0.7906	0.95	0.012	0.4918	0.5952	0.864	0.3846	0.4348	Allele-Only	All
4	Allen:10269	V1C_primary visual cortex (striate cortex, area V1/17)	3	0.370425	0.007	Allen:10269;Allen:10268	0.7574	0.827	0.0118	0.705	0.1596	0.4678	0.007	0.0278	Allele-Only	Strong
4	Allen:10278	MFC_anterior (rostral) cingulate (medial prefrontal) cortex	2	0.43565	0.0278	Allen:10278;Allen:10277	0.9344	0.9646	0.0324	0.4598	0.1684	0.4678	0.43	0.0278	Allele-Only	Strong
4	Allen:10294	HIP_hippocampus (hippocampal formation)	1	0.330175	0.0278	Allen:10294;Allen:10293;Allen:10292	0.7314	0.6872	0.0704	0.2728	0.1596	0.5514	0.1408	0.0278	Allele-Only	Strong
4	Allen:10331	CN_cerebral nuclei	1	0.433125	0.0278	Allen:10331	0.9982	0.9956	0.1192	0.8592	0.0776	0.2466	0.1408	0.0278	Allele-Only	Strong
4	Allen:10331	CN_cerebral nuclei	1	0.545775	0.0352	Allen:10331	0.2736	0.5026	0.0352	0.4818	0.455	0.6436	0.9744	1	ATRA-Allele Interxn	Strong
4	Allen:10333	STR_striatum	1	0.534975	0.036	Allen:10333;Allen:10332	0.306	0.2378	0.036	0.5746	0.4916	0.6398	0.994	1	ATRA-Allele Interxn	Strong
4	Allen:10361	AMY_amygdaloid complex	1	0.586725	0.0224	Allen:10361	0.9484	0.8652	0.0224	0.8618	0.3844	0.6986	0.67	0.243	Allele-Only	All
4	Allen:10361	AMY_amygdaloid complex	1	0.623375	0.0448	Allen:10361	0.0448	0.128	0.2646	0.843	0.934	0.7982	0.9744	1	ATRA-Allele Interxn	Strong
4	Allen:10361	AMY_amygdaloid complex	2	0.396525	0.0098	Allen:10361	0.863	0.9024	0.0098	0.9274	0.0776	0.2234	0.1408	0.0278	Allele-Only	Strong
4	Allen:10398	MD_mediodorsal nucleus of thalamus	2	0.2844	0.007	Allen:10398;Allen:10397;Allen:10391;Allen:10390;Allen:10389	0.7042	0.1752	0.1642	0.7706	0.1596	0.2666	0.007	0.0278	Allele-Only	Strong
4	Allen:13322	DLTC_dorsolateral temporal neocortex	1	0.520675	0.012	Allen:13322	0.63	0.99	0.012	0.917	0.1964	0.507	0.67	0.243	Allele-Only	All
4	Allen:13322	DLTC_dorsolateral temporal neocortex	1	0.570275	0.0358	Allen:13322	0.567	0.3986	0.0358	0.094	0.7648	0.702	1	1	ATRA-Allele Interxn	Strong
4	Allen:13322	DLTC_dorsolateral temporal neocortex	2	0.421975	0.0118	Allen:13322	0.5462	0.964	0.0118	0.9582	0.0742	0.6528	0.1408	0.0278	Allele-Only	Strong
5	Allen:10157	FGM_gray matter of forebrain	1	0.4818	0.0062	Allen:10157;Allen:10156	0.4678	0.4386	0.0062	0.2186	0.6676	0.1626	0.893	1	ATRA-Allele Interxn	Strong
5	Allen:10158	Tel_telencephalon	1	0.44635	0.0062	Allen:10158	0.5036	0.1386	0.0062	0.2186	0.6482	0.1626	0.893	1	ATRA-Allele Interxn	Strong
5	Allen:10172	PFC_prefrontal cortex	1	0.615425	0.0404	Allen:10172	0.5724	0.9904	0.0404	0.949	0.3728	0.8968	0.8584	0.2432	Allele-Only	All
5	Allen:10173	DFC_dorsolateral prefrontal cortex	1	0.612675	0.0404	Allen:10173	0.5724	0.9684	0.0404	0.949	0.3728	0.8968	0.8584	0.2432	Allele-Only	All
5	Allen:10269	V1C_primary visual cortex (striate cortex, area V1/17)	1	0.6457	0.0472	Allen:10269;Allen:10268	0.3438	0.9128	0.0472	0.1222	0.965	0.9792	0.8112	0.9842	ATRA-Allele Interxn	All
5	Allen:10294	HIP_hippocampus (hippocampal formation)	1	0.6088	0.04	Allen:10294;Allen:10293;Allen:10292	0.1486	0.04	0.517	0.7834	0.429	0.964	0.9884	1	ATRA-Allele Interxn	Strong
5	Allen:10331	CN_cerebral nuclei	2	0.4035	0.0214	Allen:10331	0.2656	0.175	0.0214	0.0264	0.42	0.3514	0.9682	1	ATRA-Allele Interxn	Strong
5	Allen:10333	STR_striatum	1	0.467375	0.0308	Allen:10333;Allen:10332	0.154	0.2074	0.0308	0.0794	0.5364	0.7426	0.9884	1	ATRA-Allele Interxn	Strong
5	Allen:10361	AMY_amygdaloid complex	1	0.54815	0.0306	Allen:10361	0.1486	0.323	0.0306	0.6476	0.6638	0.6034	0.9682	1	ATRA-Allele Interxn	Strong

## Sheet: St 3b-Wilcoxon Enrichment Adu
age category	structure id	structure	n significant	mean FWER	min FWER	equivalent structures	expr pctile25 FWER	expr pctile37.5 FWER	expr pctile50 FWER	expr pctile62.5 FWER	expr pctile75 FWER	expr pctile82.5 FWER	expr pctile90 FWER	expr pctile95 FWER	TFset	Motif Change Strengths
5	Allen:12891	DG_Dentate Gyrus	1	0.6184	0.016	Allen:12891	0.016	0.3512	0.1432	0.5682	1	0.9244	0.949	0.9952	ATRA-Allele Interxn	Strong
5	Allen:12895	CA4_CA4 field	1	0.6392	0.043	Allen:12895	0.043	0.1636	0.2244	0.6852	1	0.9974	1	1	ATRA-Allele Interxn	Strong
5	Allen:12901	TCd_Tail of the Caudate Nucleus	1	0.745925	0.0196	Allen:12901	0.0196	0.7144	0.4692	0.8578	0.9994	0.9208	0.9862	1	ATRA-Allele Interxn	Strong
5	Allen:12946	Dt_Dentate Nucleus	1	0.6241	0.025	Allen:12946	0.025	0.9112	0.4666	0.4384	0.7162	0.798	0.6374	1	Allele-Only	Strong
5	Allen:12946	Dt_Dentate Nucleus	1	0.819675	0.031	Allen:12946	0.031	0.918	0.9216	0.8928	0.9604	0.9404	0.8932	1	Allele-Only	All
5	Allen:13002	SptN_Septal nuclei	1	0.70655	0.0168	Allen:13002	0.0168	0.6806	0.1098	0.8566	0.9998	0.999	0.9898	1	ATRA-Allele Interxn	Strong
5	Allen:13003	SI_Substantia Innominata	1	0.8342	0.0174	Allen:13003	0.0174	0.9682	0.8778	0.9874	0.981	0.9934	0.8866	0.9618	ATRA-Allele Interxn	All
5	Allen:13003	SI_Substantia Innominata	2	0.675225	0.0092	Allen:13003	0.0092	0.4798	0.0468	0.906	1	0.9986	0.9614	1	ATRA-Allele Interxn	Strong
5	Allen:4008	Cx_Cerebral Cortex	1	0.671775	0.0488	Allen:4008	0.0488	0.7644	0.2906	0.492	1	1	0.779	0.9994	ATRA-Allele Interxn	Strong
5	Allen:4009	FL_Frontal Lobe	1	0.671025	0.0072	Allen:4009	0.0072	0.6574	0.163	0.57	1	0.9974	0.9732	1	ATRA-Allele Interxn	Strong
5	Allen:4010	PrG_precentral gyrus	1	0.654325	0.0012	Allen:4010	0.0012	0.266	0.3798	0.964	1	0.6248	0.9988	1	ATRA-Allele Interxn	Strong
5	Allen:4011	PrG_precentral gyrus, Left	1	0.642225	0.0012	Allen:4011	0.0012	0.2312	0.368	0.9582	1	0.5804	0.9988	1	ATRA-Allele Interxn	Strong
5	Allen:4012	PrG-prc_precentral gyrus, Left, bank of the precentral sulcus	1	0.733225	0.0024	Allen:4012	0.0024	0.4692	0.6346	0.953	0.9998	0.808	0.9988	1	ATRA-Allele Interxn	Strong
5	Allen:4013	PrG-sl_precentral gyrus, Left, superior lateral aspect of gyrus	1	0.739225	0.0336	Allen:4013	0.0336	0.4692	0.5336	0.953	1	0.9256	0.9988	1	ATRA-Allele Interxn	Strong
5	Allen:4014	PrG-il_precentral gyrus, Left, inferior lateral aspect of gyrus	1	0.729025	0.0102	Allen:4014	0.0102	0.3424	0.594	0.9612	1	0.9256	0.9988	1	ATRA-Allele Interxn	Strong
5	Allen:4015	PrG-cs_precentral gyrus, Left, bank of the central sulcus	1	0.65625	0.0022	Allen:4015	0.0022	0.3424	0.368	0.9582	1	0.5804	0.9988	1	ATRA-Allele Interxn	Strong
5	Allen:4016	PrG_precentral gyrus, Right	1	0.68005	0.0012	Allen:4016	0.0012	0.266	0.6046	0.945	1	0.6248	0.9988	1	ATRA-Allele Interxn	Strong
5	Allen:4017	PrG-prc_precentral gyrus, Right, bank of the precentral sulcus	1	0.675825	0.0086	Allen:4017	0.0086	0.2458	0.4354	0.9546	0.998	0.7698	0.9944	1	ATRA-Allele Interxn	Strong
5	Allen:4018	PrG-sl_precentral gyrus, Right, superior lateral aspect of gyrus	1	0.702875	0.0336	Allen:4018	0.0336	0.3254	0.4354	0.9264	0.9992	0.9062	0.9968	1	ATRA-Allele Interxn	Strong
5	Allen:4019	PrG-il_precentral gyrus, Right, inferior lateral aspect of gyrus	1	0.721325	0.0086	Allen:4019	0.0086	0.4692	0.6	0.9264	0.9998	0.7698	0.9968	1	ATRA-Allele Interxn	Strong
5	Allen:4020	PrG-cs_precentral gyrus, Right, bank of the central sulcus	1	0.713925	0.0018	Allen:4020	0.0018	0.3652	0.578	0.9264	0.999	0.8442	0.9968	1	ATRA-Allele Interxn	Strong
5	Allen:4021	SFG_superior frontal gyrus	1	0.650975	0.0018	Allen:4021	0.0018	0.567	0.2376	0.6172	1	0.808	0.9988	0.9774	ATRA-Allele Interxn	Strong
5	Allen:4021	SFG_superior frontal gyrus	1	0.7265	0.0324	Allen:4021	0.0324	0.9878	0.7496	0.5988	0.9408	0.8362	0.9822	0.6842	ATRA-Allele Interxn	All
5	Allen:4022	SFG_superior frontal gyrus, Left	1	0.656375	0.0022	Allen:4022	0.0022	0.631	0.2376	0.6172	1	0.808	0.9988	0.9562	ATRA-Allele Interxn	Strong
5	Allen:4023	SFG-m_superior frontal gyrus, Left, medial bank of gyrus	1	0.734975	0.0116	Allen:4023	0.0116	0.631	0.368	0.945	0.9998	0.9256	0.9988	1	ATRA-Allele Interxn	Strong
5	Allen:4024	SFG-l_superior frontal gyrus, Left, lateral bank of gyrus	1	0.7491	0.0096	Allen:4024	0.0096	0.631	0.4908	0.937	1	0.9256	0.9988	1	ATRA-Allele Interxn	Strong
5	Allen:4025	SFG_superior frontal gyrus, Right	1	0.702225	0.0182	Allen:4025	0.0182	0.9878	0.6474	0.665	0.835	0.8284	0.9324	0.7036	ATRA-Allele Interxn	All
5	Allen:4025	SFG_superior frontal gyrus, Right	1	0.725675	0.0018	Allen:4025	0.0018	0.567	0.4692	0.8702	0.999	0.9062	0.9968	0.9952	ATRA-Allele Interxn	Strong
5	Allen:4026	SFG-m_superior frontal gyrus, Right, medial bank of gyrus	1	0.69285	0.0018	Allen:4026	0.0018	0.4806	0.293	0.8702	0.999	0.9062	0.9968	0.9952	ATRA-Allele Interxn	Strong
5	Allen:4027	SFG-l_superior frontal gyrus, Right, lateral bank of gyrus	1	0.7314	0.0018	Allen:4027	0.0018	0.567	0.4692	0.9112	0.999	0.9062	0.9968	1	ATRA-Allele Interxn	Strong
5	Allen:4027	SFG-l_superior frontal gyrus, Right, lateral bank of gyrus	1	0.7314	0.0182	Allen:4027	0.0182	0.9886	0.6474	0.6356	0.9372	0.8284	0.9324	0.8634	ATRA-Allele Interxn	All
5	Allen:4028	MFG_middle frontal gyrus	1	0.6984	0.0018	Allen:4028	0.0018	0.4806	0.3578	0.945	1	0.808	0.9988	0.9952	ATRA-Allele Interxn	Strong
5	Allen:4029	MFG_middle frontal gyrus, Left	1	0.71155	0.0022	Allen:4029	0.0022	0.4692	0.4692	0.945	1	0.808	0.9988	1	ATRA-Allele Interxn	Strong
5	Allen:4030	MFG-s_middle frontal gyrus, Left, superior bank of gyrus	1	0.74085	0.0022	Allen:4030	0.0022	0.4692	0.594	0.937	1	0.9256	0.9988	1	ATRA-Allele Interxn	Strong
5	Allen:4031	MFG-i_middle frontal gyrus, Left, inferior bank of gyrus	1	0.731775	0.0022	Allen:4031	0.0022	0.631	0.4692	0.945	1	0.808	0.9988	1	ATRA-Allele Interxn	Strong
5	Allen:4032	MFG_middle frontal gyrus, Right	1	0.721025	0.0018	Allen:4032	0.0018	0.4806	0.4692	0.9186	0.9998	0.9062	0.9968	0.9952	ATRA-Allele Interxn	Strong
5	Allen:4033	MFG-s_middle frontal gyrus, Right, superior bank of gyrus	1	0.7188	0.0022	Allen:4033	0.0022	0.4806	0.4692	0.9112	0.9998	0.9062	0.9968	0.9844	ATRA-Allele Interxn	Strong
5	Allen:4034	MFG-i_middle frontal gyrus, Right, inferior bank of gyrus	1	0.7174	0.0018	Allen:4034	0.0018	0.4806	0.4354	0.9186	0.9998	0.9062	0.9968	1	ATRA-Allele Interxn	Strong
5	Allen:4035	IFG_inferior frontal gyrus	1	0.695525	0.0012	Allen:4035	0.0012	0.5944	0.2216	0.945	1	0.808	0.9988	0.9952	ATRA-Allele Interxn	Strong
5	Allen:4035	IFG_inferior frontal gyrus	1	0.7725	0.0182	Allen:4035	0.0182	0.9972	0.4878	0.9142	0.9942	0.8362	0.9822	0.95	ATRA-Allele Interxn	All
5	Allen:4038	trIFG_Inferior frontal gyrus, triangular part	1	0.736025	0.0086	Allen:4038	0.0086	0.77	0.3578	0.945	1	0.808	0.9988	1	ATRA-Allele Interxn	Strong
5	Allen:4039	trIFG_Inferior frontal gyrus, triangular part, Left	1	0.7319	0.0116	Allen:4039	0.0116	0.6164	0.3578	0.945	1	0.9256	0.9988	1	ATRA-Allele Interxn	Strong
5	Allen:4040	trIFG_Inferior frontal gyrus, triangular part, Right	1	0.7413	0.0086	Allen:4040	0.0086	0.77	0.4354	0.9546	0.9928	0.7698	0.9992	1	ATRA-Allele Interxn	Strong
5	Allen:4041	opIFG_inferior frontal gyrus, opercular part	1	0.684575	0.0018	Allen:4041	0.0018	0.3652	0.3578	0.945	1	0.808	0.9988	1	ATRA-Allele Interxn	Strong
5	Allen:4042	opIFG_inferior frontal gyrus, opercular part, Left	1	0.682575	0.0086	Allen:4042	0.0086	0.3424	0.3578	0.945	1	0.808	0.9988	1	ATRA-Allele Interxn	Strong
5	Allen:4043	opIFG_inferior frontal gyrus, opercular part, Right	1	0.72325	0.0024	Allen:4043	0.0024	0.3652	0.578	0.9186	0.9998	0.9252	0.9968	1	ATRA-Allele Interxn	Strong
5	Allen:4044	orIFG_inferior frontal gyrus, orbital part	1	0.7224	0.0018	Allen:4044	0.0018	0.6806	0.3578	0.937	1	0.808	0.9988	0.9952	ATRA-Allele Interxn	Strong
5	Allen:4045	orIFG_inferior frontal gyrus, orbital part, Left	1	0.69605	0.0024	Allen:4045	0.0024	0.4692	0.3578	0.937	1	0.808	0.9988	0.9952	ATRA-Allele Interxn	Strong
5	Allen:4046	orIFG_inferior frontal gyrus, orbital part, Right	1	0.736025	0.0018	Allen:4046	0.0018	0.6806	0.4202	0.8984	0.9998	0.9062	0.9968	0.9844	ATRA-Allele Interxn	Strong
5	Allen:4047	GRe_gyrus rectus	1	0.687025	0.0208	Allen:4047	0.0208	0.4806	0.3578	0.884	1	0.7698	0.9988	0.9844	ATRA-Allele Interxn	Strong
5	Allen:4048	GRe_gyrus rectus, Left	1	0.710975	0.0048	Allen:4048	0.0048	0.457	0.4526	0.884	1	0.9062	0.9988	0.9844	ATRA-Allele Interxn	Strong
5	Allen:4049	GRe_gyrus rectus, Right	1	0.683275	0.0208	Allen:4049	0.0208	0.4806	0.3578	0.8562	0.9998	0.7698	0.9968	0.9844	ATRA-Allele Interxn	Strong
5	Allen:4050	MOrG_medial orbital gyrus	1	0.6728	0.005	Allen:4050	0.005	0.4806	0.2216	0.884	1	0.808	0.9988	0.9844	ATRA-Allele Interxn	Strong
5	Allen:4051	MOrG_medial orbital gyrus, Left	1	0.6907	0.004	Allen:4051	0.004	0.631	0.2154	0.884	1	0.808	0.9988	0.9844	ATRA-Allele Interxn	Strong
5	Allen:4052	MOrG_medial orbital gyrus, Right	1	0.723075	0.005	Allen:4052	0.005	0.4692	0.4354	0.9112	1	0.9826	0.9968	0.9844	ATRA-Allele Interxn	Strong
5	Allen:4053	AOrG_anterior orbital gyrus	1	0.672675	0.0012	Allen:4053	0.0012	0.4692	0.2452	0.906	0.9998	0.7768	0.9988	0.9844	ATRA-Allele Interxn	Strong
5	Allen:4054	AOrG_anterior orbital gyrus, Left	1	0.71695	0.005	Allen:4054	0.005	0.6164	0.3578	0.9652	1	0.808	0.9988	0.9844	ATRA-Allele Interxn	Strong
5	Allen:4055	AOrG_anterior orbital gyrus, Right	1	0.699425	0.0012	Allen:4055	0.0012	0.457	0.3798	0.9186	0.9938	0.9698	0.8908	0.9844	ATRA-Allele Interxn	Strong
5	Allen:4056	POrG_posterior orbital gyrus	1	0.6923	0.0076	Allen:4056	0.0076	0.6944	0.3888	0.8466	1	0.6248	0.9988	0.9774	ATRA-Allele Interxn	Strong
5	Allen:4057	POrG_posterior orbital gyrus, Left	1	0.679525	0.0136	Allen:4057	0.0136	0.6164	0.3798	0.8466	1	0.6248	0.9988	0.9562	ATRA-Allele Interxn	Strong
5	Allen:4058	POrG_posterior orbital gyrus, Right	1	0.73385	0.0116	Allen:4058	0.0116	0.6944	0.4202	0.844	1	0.9062	0.9944	1	ATRA-Allele Interxn	Strong
5	Allen:4059	LOrG_lateral orbital gyrus	1	0.649675	0.0046	Allen:4059	0.0046	0.4806	0.2318	0.906	1	0.5804	0.9988	0.9952	ATRA-Allele Interxn	Strong
5	Allen:4060	LOrG_lateral orbital gyrus, Left	1	0.67145	0.0102	Allen:4060	0.0102	0.4692	0.368	0.945	1	0.5804	0.9988	1	ATRA-Allele Interxn	Strong
5	Allen:4061	LOrG_lateral orbital gyrus, Right	1	0.689075	0.0046	Allen:4061	0.0046	0.4806	0.3578	0.9186	1	0.7698	0.9968	0.9844	ATRA-Allele Interxn	Strong
5	Allen:4062	SCG_subcallosal gyrus	1	0.716775	0.0308	Allen:4062	0.0308	0.4806	0.368	0.916	1	0.9832	0.9556	1	ATRA-Allele Interxn	Strong
5	Allen:4063	SCG_subcallosal gyrus, Left	1	0.72075	0.0326	Allen:4063	0.0326	0.4692	0.3578	0.953	1	0.9978	0.9556	1	ATRA-Allele Interxn	Strong
5	Allen:4064	SCG_subcollosal gyrus, Right	1	0.725	0.0128	Allen:4064	0.0128	0.4806	0.6346	0.7658	0.998	0.9302	0.978	1	ATRA-Allele Interxn	Strong
5	Allen:4068	PaOG_parolfactory gyri	1	0.65505	0.0168	Allen:4068	0.0168	0.631	0.2216	0.4442	0.9998	0.9302	0.9988	0.998	ATRA-Allele Interxn	Strong
5	Allen:4069	PaOG_parolfactory gyri, Left	1	0.727475	0.0336	Allen:4069	0.0336	0.631	0.3578	0.8042	0.9998	0.9946	0.9988	1	ATRA-Allele Interxn	Strong
5	Allen:4070	PaOG_parolfactory gyri, Right	1	0.64085	0.0168	Allen:4070	0.0168	0.3982	0.3212	0.4044	1	0.9914	0.9968	0.998	ATRA-Allele Interxn	Strong
5	Allen:4071	PCLa_paracentral lobule, anterior part	1	0.63815	0.005	Allen:4071	0.005	0.3424	0.2256	0.953	1	0.5804	0.9988	1	ATRA-Allele Interxn	Strong
5	Allen:4072	PCLa_paracentral lobule, anterior part, Left	1	0.65605	0.0058	Allen:4072	0.0058	0.3424	0.368	0.953	1	0.5804	0.9988	1	ATRA-Allele Interxn	Strong
5	Allen:4073	PCLa-s_paracentral lobule, anterior part, Left, superior bank of gyrus	1	0.72175	0.0272	Allen:4073	0.0272	0.4692	0.518	0.953	0.9998	0.808	0.9988	1	ATRA-Allele Interxn	Strong
5	Allen:4074	PCLa-i_paracentral lobule, anterior part, Left, inferior bank of gyrus	1	0.71175	0.0038	Allen:4074	0.0038	0.4692	0.4692	0.945	1	0.808	0.9988	1	ATRA-Allele Interxn	Strong
5	Allen:4075	PCLa_paracentral lobule, anterior part, Right	1	0.662475	0.0086	Allen:4075	0.0086	0.3424	0.2052	0.937	0.9998	0.808	0.9988	1	ATRA-Allele Interxn	Strong
5	Allen:4076	PCLa-s_paracentral lobule, anterior part, Right, superior bank of gyrus	1	0.645025	0.0086	Allen:4076	0.0086	0.2028	0.2052	0.937	0.9998	0.808	0.9988	1	ATRA-Allele Interxn	Strong
5	Allen:4077	PCLa-i_paracentral lobule, anterior part, Right, inferior bank of gyrus	1	0.70005	0.0086	Allen:4077	0.0086	0.3424	0.4354	0.9112	0.9998	0.9062	0.9968	1	ATRA-Allele Interxn	Strong
5	Allen:4078	fro_frontal operculum	1	0.719575	0.0086	Allen:4078	0.0086	0.4692	0.4908	0.945	1	0.8442	0.9988	1	ATRA-Allele Interxn	Strong
5	Allen:4079	fro_frontal operculum, Left	1	0.73295	0.0116	Allen:4079	0.0116	0.631	0.4692	0.945	1	0.808	0.9988	1	ATRA-Allele Interxn	Strong
5	Allen:4080	fro_frontal operculum, Right	1	0.72175	0.0086	Allen:4080	0.0086	0.4692	0.4498	0.9264	1	0.9256	0.9944	1	ATRA-Allele Interxn	Strong
5	Allen:4084	PL_Parietal Lobe	1	0.679725	0.0106	Allen:4084	0.0106	0.6072	0.2576	0.8166	1	0.7482	0.9988	0.9988	ATRA-Allele Interxn	Strong
5	Allen:4084	PL_Parietal Lobe	1	0.7666	0.0174	Allen:4084	0.0174	0.9884	0.8722	0.5994	0.9348	0.8018	0.9822	0.9366	ATRA-Allele Interxn	All
5	Allen:4085	PoG_postcentral gyrus	1	0.658175	0.0012	Allen:4085	0.0012	0.4806	0.2376	0.9236	1	0.6248	0.9988	0.9988	ATRA-Allele Interxn	Strong
5	Allen:4085	PoG_postcentral gyrus	1	0.774	0.0182	Allen:4085	0.0182	0.9976	0.7496	0.6778	0.9752	0.8548	0.9822	0.9366	ATRA-Allele Interxn	All
5	Allen:4086	PoG_postcentral gyrus, Left	1	0.6514	0.0086	Allen:4086	0.0086	0.4692	0.2318	0.9236	1	0.5804	0.9988	0.9988	ATRA-Allele Interxn	Strong
5	Allen:4087	PoG-cs_postcentral gyrus, Left, bank of the central sulcus	1	0.730075	0.0096	Allen:4087	0.0096	0.6164	0.6636	0.9718	1	0.5804	0.9988	1	ATRA-Allele Interxn	Strong
5	Allen:4088	PoG-sl_postcentral gyrus, Left, superior lateral aspect of gyrus	1	0.7073	0.0116	Allen:4088	0.0116	0.631	0.518	0.9236	0.9998	0.5804	0.9988	0.9952	ATRA-Allele Interxn	Strong
5	Allen:4089	PoG-il_postcentral gyrus, Left, inferior lateral aspect of gyrus	1	0.691125	0.0096	Allen:4089	0.0096	0.4692	0.518	0.953	1	0.5804	0.9988	1	ATRA-Allele Interxn	Strong
5	Allen:4090	PoG-pcs_postcentral gyrus, Left, bank of the posterior central sulcus	1	0.678975	0.0102	Allen:4090	0.0102	0.4692	0.2154	0.937	1	0.808	0.9968	0.9952	ATRA-Allele Interxn	Strong
5	Allen:4091	PoG_postcentral gyrus, Right	1	0.67835	0.0012	Allen:4091	0.0012	0.4806	0.3798	0.945	0.9998	0.6248	0.9968	0.9988	ATRA-Allele Interxn	Strong
5	Allen:4091	PoG_postcentral gyrus, Right	1	0.762925	0.011	Allen:4091	0.011	0.997	0.706	0.7352	0.9304	0.8548	0.9324	0.9366	ATRA-Allele Interxn	All
5	Allen:4092	PoG-cs_postcentral gyrus, Right, bank of the central sulcus	1	0.702525	0.0024	Allen:4092	0.0024	0.4692	0.6346	0.937	0.9998	0.5804	0.9968	1	ATRA-Allele Interxn	Strong
5	Allen:4093	PoG-sl_postcentral gyrus, Right, superior lateral aspect of gyrus	1	0.7386	0.031	Allen:4093	0.031	0.9972	0.6384	0.6356	0.9794	0.6964	0.9324	0.9984	ATRA-Allele Interxn	All
5	Allen:4093	PoG-sl_postcentral gyrus, Right, superior lateral aspect of gyrus	1	0.74315	0.0022	Allen:4093	0.0022	0.642	0.587	0.9546	0.9928	0.7698	0.9968	1	ATRA-Allele Interxn	Strong
5	Allen:4094	PoG-il_postcentral gyrus, Right, inferior lateral aspect of gyrus	1	0.69915	0.0018	Allen:4094	0.0018	0.4806	0.3798	0.9264	0.9998	0.808	0.9968	1	ATRA-Allele Interxn	Strong
5	Allen:4095	PoG-pcs_postcentral gyrus, Right, bank of the posterior central sulcus	1	0.70795	0.0012	Allen:4095	0.0012	0.4692	0.483	0.945	0.9998	0.7698	0.9968	0.9988	ATRA-Allele Interxn	Strong
5	Allen:4095	PoG-pcs_postcentral gyrus, Right, bank of the posterior central sulcus	1	0.753525	0.011	Allen:4095	0.011	0.9888	0.703	0.8296	0.9304	0.6964	0.9324	0.9366	ATRA-Allele Interxn	All
5	Allen:4096	SPL_supraparietal lobule	1	0.66775	0.0058	Allen:4096	0.0058	0.3652	0.2376	0.916	0.9998	0.82	0.9988	0.9988	ATRA-Allele Interxn	Strong
5	Allen:4097	SPL_supraparietal lobule, Left	1	0.63925	0.0032	Allen:4097	0.0032	0.3424	0.2376	0.953	0.9998	0.5804	0.9988	0.9988	ATRA-Allele Interxn	Strong
5	Allen:4098	SPL-s_supraparietal lobule, Left, superior bank of gyrus	1	0.6369	0.0032	Allen:4098	0.0032	0.3424	0.2256	0.945	0.9998	0.5804	0.9988	1	ATRA-Allele Interxn	Strong
5	Allen:4099	SPL-i_supraparietal lobule, Left, inferior bank of gyrus	1	0.672425	0.0032	Allen:4099	0.0032	0.4692	0.3798	0.953	0.9998	0.5804	0.9988	0.9952	ATRA-Allele Interxn	Strong
5	Allen:4100	SPL_supraparietal lobule, Right	1	0.684975	0.0058	Allen:4100	0.0058	0.567	0.2256	0.8702	0.9992	0.82	0.9968	0.9952	ATRA-Allele Interxn	Strong
5	Allen:4101	SPL-s_supraparietal lobule, Right, superior bank of gyrus	1	0.710925	0.0024	Allen:4101	0.0024	0.642	0.3578	0.9186	1	0.7698	0.9968	1	ATRA-Allele Interxn	Strong
5	Allen:4102	SPL-i_supraparietal lobule, Right, inferior bank of gyrus	1	0.6827	0.0058	Allen:4102	0.0058	0.567	0.2216	0.8562	0.999	0.82	0.9968	0.9952	ATRA-Allele Interxn	Strong
5	Allen:4103	IPL_inferior parietal lobule	1	0.6685	0.005	Allen:4103	0.005	0.567	0.2376	0.916	1	0.6248	0.9988	0.9988	ATRA-Allele Interxn	Strong
5	Allen:4104	SMG_supramarginal gyrus	1	0.6714	0.005	Allen:4104	0.005	0.567	0.2318	0.945	1	0.6248	0.9988	0.9988	ATRA-Allele Interxn	Strong
5	Allen:4105	SMG_supramarginal gyrus, Left	1	0.65505	0.005	Allen:4105	0.005	0.4806	0.2318	0.945	1	0.5804	0.9988	0.9988	ATRA-Allele Interxn	Strong
5	Allen:4106	SMG-s_supramarginal gyrus, Left, superior bank of gyrus	1	0.694375	0.0058	Allen:4106	0.0058	0.4806	0.5458	0.945	0.9998	0.5804	0.9988	0.9988	ATRA-Allele Interxn	Strong
5	Allen:4107	SMG-i_supramarginal gyrus, Left, inferior bank of gyrus	1	0.680675	0.0116	Allen:4107	0.0116	0.4692	0.2256	0.937	1	0.808	0.9988	0.9952	ATRA-Allele Interxn	Strong
5	Allen:4108	SMG_supramarginal gyrus, Right	1	0.695425	0.0018	Allen:4108	0.0018	0.567	0.2216	0.937	0.9998	0.8442	0.9968	0.9952	ATRA-Allele Interxn	Strong
5	Allen:4108	SMG_supramarginal gyrus, Right	1	0.768025	0.0182	Allen:4108	0.0182	0.9886	0.4878	0.8732	0.9606	0.9334	0.9324	0.95	ATRA-Allele Interxn	All
5	Allen:4109	SMG-s_supramarginal gyrus, Right, superior bank of gyrus	1	0.688825	0.0018	Allen:4109	0.0018	0.567	0.2052	0.937	0.9996	0.808	0.9968	0.9952	ATRA-Allele Interxn	Strong
5	Allen:4109	SMG-s_supramarginal gyrus, Right, superior bank of gyrus	1	0.752575	0.0182	Allen:4109	0.0182	0.98	0.5126	0.8732	0.918	0.8362	0.9324	0.95	ATRA-Allele Interxn	All
5	Allen:4110	SMG-i_supramarginal gyrus, Right, inferior bank of gyrus	1	0.68255	0.0096	Allen:4110	0.0096	0.4806	0.2154	0.9186	1	0.8442	0.9968	0.9952	ATRA-Allele Interxn	Strong
5	Allen:4111	AnG_angular gyrus	1	0.662075	0.0018	Allen:4111	0.0018	0.567	0.2376	0.916	0.9998	0.5804	0.9988	0.9952	ATRA-Allele Interxn	Strong
5	Allen:4112	AnG_angular gyrus, Left	1	0.6501	0.0024	Allen:4112	0.0024	0.4806	0.2376	0.906	0.9998	0.5804	0.9988	0.9952	ATRA-Allele Interxn	Strong
5	Allen:4113	AnG-s_angular gyrus, Left, superior bank of gyrus	1	0.65325	0.0024	Allen:4113	0.0024	0.4806	0.2318	0.937	0.9998	0.5804	0.9988	0.9952	ATRA-Allele Interxn	Strong
5	Allen:4114	AnG-i_angular gyrus, Left, inferior bank of gyrus	1	0.66605	0.0024	Allen:4114	0.0024	0.457	0.3888	0.906	0.9998	0.5804	0.9988	0.9952	ATRA-Allele Interxn	Strong
5	Allen:4115	AnG_angular gyrus, Right	1	0.698	0.0018	Allen:4115	0.0018	0.567	0.3578	0.8702	0.998	0.808	0.9968	0.9844	ATRA-Allele Interxn	Strong
5	Allen:4116	AnG-s_angular gyrus, Right, superior bank of gyrus	1	0.70135	0.0018	Allen:4116	0.0018	0.4806	0.4692	0.8702	0.9998	0.808	0.9968	0.9844	ATRA-Allele Interxn	Strong
5	Allen:4117	AnG-i_angular gyrus, Right, inferior bank of gyrus	1	0.689675	0.0022	Allen:4117	0.0022	0.567	0.3578	0.8424	0.997	0.7698	0.9968	0.9844	ATRA-Allele Interxn	Strong
5	Allen:4118	PCu_precuneus	1	0.6556	0.0022	Allen:4118	0.0022	0.4806	0.2318	0.953	0.9992	0.5804	0.9988	0.9988	ATRA-Allele Interxn	Strong
5	Allen:4118	PCu_precuneus	1	0.75295	0.031	Allen:4118	0.031	0.9966	0.6672	0.896	0.8018	0.7122	0.9822	0.9366	ATRA-Allele Interxn	All
5	Allen:4119	PCu_precuneus, Left	1	0.65215	0.0032	Allen:4119	0.0032	0.4692	0.2256	0.945	0.9998	0.5804	0.9988	0.9952	ATRA-Allele Interxn	Strong
5	Allen:4120	Pcu-s_precuneus, Left, superior lateral bank of gyrus	1	0.6974	0.0032	Allen:4120	0.0032	0.4692	0.368	0.937	0.9998	0.808	0.9988	0.9952	ATRA-Allele Interxn	Strong
5	Allen:4121	Pcu-i_precuneus, Left, inferior lateral bank of gyrus	1	0.668975	0.0032	Allen:4121	0.0032	0.4692	0.368	0.937	1	0.5804	0.9988	0.9952	ATRA-Allele Interxn	Strong
5	Allen:4122	PCu_precuneus, Right	1	0.68205	0.0022	Allen:4122	0.0022	0.4806	0.2318	0.937	0.9992	0.808	0.9988	0.9988	ATRA-Allele Interxn	Strong
5	Allen:4122	PCu_precuneus, Right	1	0.7386	0.031	Allen:4122	0.031	0.9888	0.6672	0.665	0.8018	0.8362	0.9822	0.9366	ATRA-Allele Interxn	All
5	Allen:4123	Pcu-s_precuneus, Right, superior lateral bank of gyrus	1	0.66925	0.0024	Allen:4123	0.0024	0.4692	0.2256	0.8576	0.9992	0.808	0.9968	0.9952	ATRA-Allele Interxn	Strong
5	Allen:4124	Pcu-i_precuneus, Right, inferior lateral bank of gyrus	1	0.724125	0.0022	Allen:4124	0.0022	0.642	0.4692	0.9112	0.9998	0.7698	0.9988	1	ATRA-Allele Interxn	Strong
5	Allen:4125	PCLp_paracentral lobule, posterior part	1	0.6338	0.0106	Allen:4125	0.0106	0.5944	0.2452	0.8166	0.9998	0.4062	0.9988	0.9988	ATRA-Allele Interxn	Strong
5	Allen:4125	PCLp_paracentral lobule, posterior part	1	0.706175	0.0332	Allen:4125	0.0332	0.9792	0.7098	0.7342	0.786	0.4882	0.9822	0.9366	ATRA-Allele Interxn	All
5	Allen:4126	PCLp_paracentral lobule, posterior part, Left	1	0.652275	0.0154	Allen:4126	0.0154	0.4806	0.2452	0.8978	1	0.5804	0.9988	1	ATRA-Allele Interxn	Strong
5	Allen:4127	PCLp-l_paracentral lobule, posterior part, Left, lateral bank of gyrus	1	0.67275	0.026	Allen:4127	0.026	0.642	0.2452	0.8896	1	0.5804	0.9988	1	ATRA-Allele Interxn	Strong
5	Allen:4128	PCLp-cs_paracentral lobule, posterior part, Left, bank of cingulate sulcus	1	0.761525	0.0154	Allen:4128	0.0154	0.4692	0.6636	0.9652	1	0.98	0.9988	1	ATRA-Allele Interxn	Strong
5	Allen:4129	PCLp_paracentral lobule, posterior part, Right	1	0.707625	0.0094	Allen:4129	0.0094	0.6824	0.1962	0.9288	0.9916	0.8586	0.9988	0.9952	ATRA-Allele Interxn	Strong
5	Allen:4130	PCLp-l_paracentral lobule, posterior part, Right, lateral bank of gyrus	1	0.743825	0.0094	Allen:4130	0.0094	0.6824	0.357	0.9288	0.9916	0.9826	0.9988	1	ATRA-Allele Interxn	Strong
5	Allen:4131	PCLp-cs_paracentral lobule, posterior part, Right, bank of cingulate sulcus	1	0.6927	0.0318	Allen:4131	0.0318	0.4732	0.293	0.9288	0.9622	0.8586	0.9988	0.9952	ATRA-Allele Interxn	Strong
5	Allen:4132	TL_Temporal Lobe	1	0.74235	0.0046	Allen:4132	0.0046	0.8116	0.2376	0.9236	1	0.9622	0.9992	1	ATRA-Allele Interxn	Strong
5	Allen:4132	TL_Temporal Lobe	1	0.825025	0.0324	Allen:4132	0.0324	0.9976	0.7496	0.9028	0.9408	0.9902	0.998	0.9888	ATRA-Allele Interxn	All
5	Allen:4133	STG_superior temporal gyrus	1	0.694825	0.0012	Allen:4133	0.0012	0.4806	0.2256	0.906	0.9998	0.9478	0.9988	0.9988	ATRA-Allele Interxn	Strong
5	Allen:4134	STG_superior temporal gyrus, Left	1	0.685925	0.0096	Allen:4134	0.0096	0.4692	0.2256	0.945	0.9998	0.8442	0.9988	0.9952	ATRA-Allele Interxn	Strong
5	Allen:4135	STG-l_superior temporal gyrus, Left, lateral bank of gyrus	1	0.70605	0.0096	Allen:4135	0.0096	0.631	0.2256	0.945	0.999	0.8442	0.9988	0.9952	ATRA-Allele Interxn	Strong
5	Allen:4136	STG-i_superior temporal gyrus, Left, inferior bank of gyrus	1	0.699075	0.0116	Allen:4136	0.0116	0.4692	0.368	0.937	1	0.808	0.9988	1	ATRA-Allele Interxn	Strong
5	Allen:4137	STG_superior temporal gyrus, Right	1	0.687825	0.0012	Allen:4137	0.0012	0.4806	0.2256	0.8702	0.998	0.9302	0.9968	1	ATRA-Allele Interxn	Strong
5	Allen:4138	STG-l_superior temporal gyrus, Right, lateral bank of gyrus	1	0.66645	0.0012	Allen:4138	0.0012	0.3136	0.2216	0.8702	0.998	0.9302	0.9968	1	ATRA-Allele Interxn	Strong
5	Allen:4138	STG-l_superior temporal gyrus, Right, lateral bank of gyrus	1	0.716875	0.0326	Allen:4138	0.0326	0.977	0.4878	0.665	0.8018	0.9334	0.9324	0.905	ATRA-Allele Interxn	All
5	Allen:4139	STG-i_superior temporal gyrus, Right, inferior bank of gyrus	1	0.699475	0.0022	Allen:4139	0.0022	0.4806	0.4354	0.9112	0.9998	0.7698	0.9968	1	ATRA-Allele Interxn	Strong
5	Allen:4140	MTG_middle temporal gyrus	1	0.68285	0.0018	Allen:4140	0.0018	0.4806	0.2256	0.953	0.9998	0.808	0.9988	0.9952	ATRA-Allele Interxn	Strong
5	Allen:4140	MTG_middle temporal gyrus	1	0.778025	0.0324	Allen:4140	0.0324	0.997	0.5782	0.896	0.9522	0.8362	0.9822	0.95	ATRA-Allele Interxn	All
5	Allen:4141	MTG_middle temporal gyrus, Left	1	0.682075	0.0022	Allen:4141	0.0022	0.4692	0.2256	0.953	0.9998	0.808	0.9988	1	ATRA-Allele Interxn	Strong
5	Allen:4142	MTG-s_middle temporal gyrus, Left, superior bank of gyrus	1	0.700875	0.0102	Allen:4142	0.0102	0.4692	0.368	0.953	0.9998	0.808	0.9988	1	ATRA-Allele Interxn	Strong
5	Allen:4143	MTG-i_middle temporal gyrus, Left, inferior bank of gyrus	1	0.682075	0.0022	Allen:4143	0.0022	0.4692	0.2256	0.953	0.9998	0.808	0.9988	1	ATRA-Allele Interxn	Strong
5	Allen:4144	MTG_middle temporal gyrus, Right	1	0.7036	0.0018	Allen:4144	0.0018	0.4806	0.4692	0.9264	0.9998	0.7698	0.9968	0.9844	ATRA-Allele Interxn	Strong
5	Allen:4144	MTG_middle temporal gyrus, Right	1	0.72525	0.0324	Allen:4144	0.0324	0.997	0.7124	0.8168	0.9662	0.6964	0.9324	0.6484	ATRA-Allele Interxn	All
5	Allen:4145	MTG-s_middle temporal gyrus, Right, superior bank of gyrus	1	0.7192	0.0018	Allen:4145	0.0018	0.4806	0.594	0.9264	0.9998	0.7698	0.9968	0.9844	ATRA-Allele Interxn	Strong
5	Allen:4146	MTG-i_middle temporal gyrus, Right, inferior bank of gyrus	1	0.6828	0.0018	Allen:4146	0.0018	0.4692	0.3064	0.9186	0.9998	0.7698	0.9968	1	ATRA-Allele Interxn	Strong
5	Allen:4146	MTG-i_middle temporal gyrus, Right, inferior bank of gyrus	1	0.733675	0.0324	Allen:4146	0.0324	0.9812	0.631	0.7358	0.9968	0.6964	0.9324	0.8634	ATRA-Allele Interxn	All
5	Allen:4147	ITG_inferior temporal gyrus	1	0.687875	0.005	Allen:4147	0.005	0.4806	0.2318	0.916	0.999	0.873	0.9988	0.9988	ATRA-Allele Interxn	Strong
5	Allen:4148	ITG_inferior temporal gyrus, Left	1	0.69165	0.0096	Allen:4148	0.0096	0.4692	0.2318	0.953	0.999	0.873	0.9988	0.9988	ATRA-Allele Interxn	Strong
5	Allen:4149	ITG-its_inferior temporal gyrus, Left, bank of the its	1	0.690425	0.0116	Allen:4149	0.0116	0.4692	0.2256	0.953	0.999	0.873	0.9968	0.9952	ATRA-Allele Interxn	Strong
5	Allen:4150	ITG-l_inferior temporal gyrus, Left, lateral bank of gyrus	1	0.7016	0.0124	Allen:4150	0.0124	0.631	0.2256	0.937	1	0.808	0.9988	1	ATRA-Allele Interxn	Strong
5	Allen:4151	ITG-mts_inferior temporal gyrus, Left, bank of mts	1	0.688025	0.0102	Allen:4151	0.0102	0.4692	0.2318	0.953	0.999	0.8442	0.9968	1	ATRA-Allele Interxn	Strong
5	Allen:4152	ITG_inferior temporal gyrus, Right	1	0.67595	0.005	Allen:4152	0.005	0.4806	0.2136	0.884	0.999	0.8442	0.9968	0.9844	ATRA-Allele Interxn	Strong
5	Allen:4153	ITG-its_inferior temporal gyrus, Right, bank of the its	1	0.675725	0.0022	Allen:4153	0.0022	0.4806	0.3064	0.8276	0.9998	0.808	0.9968	0.9844	ATRA-Allele Interxn	Strong
5	Allen:4154	ITG-l_inferior temporal gyrus, Right, lateral bank of gyrus	1	0.6659	0.005	Allen:4154	0.005	0.4692	0.2052	0.844	0.999	0.808	0.9968	1	ATRA-Allele Interxn	Strong
5	Allen:4155	ITG-mts_inferior temporal gyrus, Right, bank of mts	1	0.693525	0.005	Allen:4155	0.005	0.4806	0.3194	0.8562	0.9996	0.9062	0.9968	0.9844	ATRA-Allele Interxn	Strong
5	Allen:4156	FuG_fusiform gyrus	1	0.687675	0.005	Allen:4156	0.005	0.4806	0.2256	0.953	0.999	0.8442	0.9988	0.9952	ATRA-Allele Interxn	Strong
5	Allen:4157	FuG_fusiform gyrus, Left	1	0.687675	0.005	Allen:4157	0.005	0.4806	0.2256	0.953	0.999	0.8442	0.9988	0.9952	ATRA-Allele Interxn	Strong
5	Allen:4158	FuG-its_fusiform gyrus, Left, bank of the its	1	0.6846	0.0018	Allen:4158	0.0018	0.4692	0.2256	0.945	0.999	0.8442	0.9968	0.9952	ATRA-Allele Interxn	Strong
5	Allen:4159	FuG-l_fusiform gyrus, Left, lateral bank of gyrus	1	0.6964	0.0326	Allen:4159	0.0326	0.4806	0.2216	0.937	0.999	0.9172	0.9988	0.9844	ATRA-Allele Interxn	Strong
5	Allen:4160	FuG-cos_fusiform gyrus, Left, bank of cos	1	0.688675	0.0336	Allen:4160	0.0336	0.4692	0.2216	0.945	0.999	0.8442	0.9968	1	ATRA-Allele Interxn	Strong
5	Allen:4161	FuG_fusiform gyrus, Right	1	0.7296	0.0018	Allen:4161	0.0018	0.4806	0.4908	0.937	1	0.9454	0.9968	0.9844	ATRA-Allele Interxn	Strong
5	Allen:4161	FuG_fusiform gyrus, Right	1	0.769575	0.0324	Allen:4161	0.0324	0.9888	0.8156	0.7908	0.9746	0.9736	0.9324	0.6484	ATRA-Allele Interxn	All
5	Allen:4162	FuG-its_fusiform gyrus, Right, bank of the its	1	0.729125	0.0096	Allen:4162	0.0096	0.4692	0.587	0.8276	0.9998	0.9454	0.9944	1	ATRA-Allele Interxn	Strong
5	Allen:4163	FuG-l_fusiform gyrus, Right, lateral bank of gyrus	1	0.727475	0.0102	Allen:4163	0.0102	0.4692	0.4692	0.9652	0.9992	0.9256	0.9968	0.9844	ATRA-Allele Interxn	Strong
5	Allen:4164	FuG-cos_fusiform gyrus, Right, bank of cos	1	0.7015	0.0022	Allen:4164	0.0022	0.4806	0.3064	0.9186	0.9998	0.9256	0.9944	0.9844	ATRA-Allele Interxn	Strong
5	Allen:4165	HG_Heschls gyrus	1	0.69715	0.0022	Allen:4165	0.0022	0.6614	0.3578	0.937	1	0.6248	0.9988	0.9952	ATRA-Allele Interxn	Strong
5	Allen:4166	HG_Heschls gyrus, Left	1	0.713375	0.0022	Allen:4166	0.0022	0.631	0.518	0.937	1	0.6248	0.9988	0.9952	ATRA-Allele Interxn	Strong
5	Allen:4167	HG_Heschls gyrus, Right	1	0.697275	0.0096	Allen:4167	0.0096	0.6614	0.1962	0.9112	0.9998	0.808	0.9968	0.9952	ATRA-Allele Interxn	Strong
5	Allen:4168	TG_transverse gyri	1	0.723475	0.0018	Allen:4168	0.0018	0.6806	0.5336	0.953	1	0.6248	0.9988	0.9952	ATRA-Allele Interxn	Strong
5	Allen:4168	TG_transverse gyri	1	0.80655	0.0324	Allen:4168	0.0324	0.9976	0.76	0.896	0.9794	0.8548	0.9822	0.95	ATRA-Allele Interxn	All
5	Allen:4169	TG_transverse gyri, Left	1	0.72205	0.0096	Allen:4169	0.0096	0.6614	0.5336	0.953	1	0.6248	0.9988	0.9952	ATRA-Allele Interxn	Strong
5	Allen:4170	TG_transverse gyri, Right	1	0.707975	0.0024	Allen:4170	0.0024	0.4806	0.4648	0.9112	1	0.808	0.9968	1	ATRA-Allele Interxn	Strong
5	Allen:4171	PLT_planum temporale	1	0.667825	0.005	Allen:4171	0.005	0.4806	0.368	0.8702	1	0.6248	0.9988	0.9952	ATRA-Allele Interxn	Strong
5	Allen:4172	PLT_planum temporale, Left	1	0.715025	0.0102	Allen:4172	0.0102	0.642	0.518	0.9264	1	0.6248	0.9988	1	ATRA-Allele Interxn	Strong
5	Allen:4173	PLT_planum temporale, Right	1	0.717025	0.005	Allen:4173	0.005	0.5882	0.4354	0.9186	0.9998	0.808	0.9968	0.9844	ATRA-Allele Interxn	Strong
5	Allen:4174	TP_temporal pole	1	0.722875	0.0046	Allen:4174	0.0046	0.6944	0.2216	0.916	0.9998	0.9478	0.9988	1	ATRA-Allele Interxn	Strong
5	Allen:4175	TP_temporal pole, Left	1	0.726075	0.0208	Allen:4175	0.0208	0.6614	0.2216	0.916	0.9998	0.9902	0.9988	1	ATRA-Allele Interxn	Strong
5	Allen:4176	TP_temporal pole, Right	1	0.735525	0.0012	Allen:4176	0.0012	0.567	0.4692	0.906	0.999	0.9478	0.9988	0.9952	ATRA-Allele Interxn	Strong
5	Allen:4177	PLP_planum polare	1	0.683375	0.0058	Allen:4177	0.0058	0.4692	0.2216	0.945	1	0.8442	0.9968	0.9844	ATRA-Allele Interxn	Strong
5	Allen:4178	PLP_planum polare, Left	1	0.68755	0.0238	Allen:4178	0.0238	0.4692	0.2216	0.945	0.9998	0.8442	0.9968	1	ATRA-Allele Interxn	Strong
5	Allen:4179	PLP_planum polare, Right	1	0.743975	0.0068	Allen:4179	0.0068	0.631	0.616	0.9112	1	0.808	0.9944	0.9844	ATRA-Allele Interxn	Strong
5	Allen:4180	OL_Occipital Lobe	1	0.6948	0.0314	Allen:4180	0.0314	0.3936	0.4282	0.8474	1	0.9912	0.9498	0.9168	ATRA-Allele Interxn	Strong
5	Allen:4182	OP_occipital pole, Left	1	0.704975	0.0178	Allen:4182;Allen:4181	0.0178	0.3368	0.4092	0.9084	1	0.9914	0.9988	0.9774	ATRA-Allele Interxn	Strong
5	Allen:4182	OP_occipital pole, Left	1	0.78675	0.031	Allen:4182;Allen:4181	0.031	0.9834	0.7496	0.6234	0.9952	0.988	0.9986	0.9248	ATRA-Allele Interxn	All
5	Allen:4184	Cun_cuneus	1	0.7238	0.0154	Allen:4184	0.0154	0.6806	0.2452	0.906	1	0.9912	0.9958	0.9562	ATRA-Allele Interxn	Strong
5	Allen:4185	Cun_cuneus, Left	1	0.6994	0.0178	Allen:4185	0.0178	0.4806	0.3798	0.945	1	0.82	0.9958	0.9562	ATRA-Allele Interxn	Strong
5	Allen:4186	Cun-pest_cuneus, Left, peristriate	1	0.735875	0.0032	Allen:4186	0.0032	0.642	0.4908	0.937	1	0.82	0.9988	0.9952	ATRA-Allele Interxn	Strong
5	Allen:4187	Cun-str_cuneus, Left, striate	1	0.71505	0.0178	Allen:4187	0.0178	0.4692	0.5336	0.9652	1	0.82	0.9584	0.9562	ATRA-Allele Interxn	Strong
5	Allen:4188	Cun_cuneus, Right	1	0.739475	0.0022	Allen:4188	0.0022	0.6806	0.417	0.884	0.9998	0.9912	0.9848	0.9562	ATRA-Allele Interxn	Strong
5	Allen:4189	Cun-pest_cuneus, Right, peristriate	1	0.74525	0.0022	Allen:4189	0.0022	0.631	0.5336	0.8702	0.9996	0.9334	0.9968	0.9952	ATRA-Allele Interxn	Strong
5	Allen:4190	Cun-str_cuneus, Right, striate	1	0.7167	0.0024	Allen:4190	0.0024	0.4692	0.5336	0.884	0.999	0.9912	0.898	0.9562	ATRA-Allele Interxn	Strong
5	Allen:4191	LiG_lingual gyrus	1	0.6989	0.0058	Allen:4191	0.0058	0.4806	0.3798	0.953	1	0.82	0.9958	0.9562	ATRA-Allele Interxn	Strong
5	Allen:4192	LiG_lingual gyrus, Left	1	0.6976	0.0068	Allen:4192	0.0068	0.4692	0.3798	0.953	1	0.82	0.9958	0.9562	ATRA-Allele Interxn	Strong
5	Allen:4193	LiG-pest_lingual gyrus, Left, peristriate	1	0.672525	0.0038	Allen:4193	0.0038	0.4692	0.3798	0.953	1	0.5804	0.9988	0.9952	ATRA-Allele Interxn	Strong
5	Allen:4194	LiG-str_lingual gyrus, Left, striate	1	0.732125	0.0068	Allen:4194	0.0068	0.457	0.6494	0.9718	1	0.82	0.9958	0.9562	ATRA-Allele Interxn	Strong
5	Allen:4195	LiG_lingual gyrus, Right	1	0.7048	0.0022	Allen:4195	0.0022	0.4806	0.4692	0.9186	1	0.82	0.9916	0.9562	ATRA-Allele Interxn	Strong
5	Allen:4196	LiG-pest_lingual gyrus, Right, peristriate	1	0.722025	0.0022	Allen:4196	0.0022	0.4806	0.4526	0.9186	1	0.9302	0.9968	0.9952	ATRA-Allele Interxn	Strong
5	Allen:4197	LiG-str_lingual gyrus, Right, striate	1	0.728575	0.0024	Allen:4197	0.0024	0.4692	0.6346	0.9546	1	0.82	0.9916	0.9562	ATRA-Allele Interxn	Strong
5	Allen:4198	OTG_occipito-temporal gyrus	1	0.682275	0.0022	Allen:4198	0.0022	0.4692	0.2318	0.953	1	0.808	0.9988	0.9952	ATRA-Allele Interxn	Strong
5	Allen:4199	OTG_occipito-temporal gyrus, Left	1	0.679525	0.0024	Allen:4199	0.0024	0.4692	0.2256	0.937	1	0.808	0.9988	0.9952	ATRA-Allele Interxn	Strong
5	Allen:4200	OTG-s_occipito-temporal gyrus, Left, superior bank of gyrus	1	0.718	0.0012	Allen:4200	0.0012	0.631	0.368	0.937	1	0.808	0.9988	1	ATRA-Allele Interxn	Strong
5	Allen:4201	OTG-i_occipito-temporal gyrus, Left, inferior bank of gyrus	1	0.680175	0.0116	Allen:4201	0.0116	0.4692	0.2216	0.937	1	0.808	0.9988	0.9952	ATRA-Allele Interxn	Strong
5	Allen:4202	OTG_occipito-temporal gyrus, Right	1	0.734225	0.0022	Allen:4202	0.0022	0.4692	0.6494	0.953	1	0.808	0.9968	0.9952	ATRA-Allele Interxn	Strong
5	Allen:4203	OTG-s_occipito-temporal gyrus, Right, superior bank of gyrus	1	0.732375	0.0022	Allen:4203	0.0022	0.4692	0.6346	0.953	1	0.808	0.9968	0.9952	ATRA-Allele Interxn	Strong
5	Allen:4204	OTG-i_occipito-temporal gyrus, Right, inferior bank of gyrus	1	0.748975	0.0102	Allen:4204	0.0102	0.631	0.7612	0.8276	1	0.7698	0.9968	0.9952	ATRA-Allele Interxn	Strong
5	Allen:4205	IOG_inferior occipital gyrus	1	0.684875	0.0058	Allen:4205	0.0058	0.4062	0.56	0.9582	1	0.5804	0.9732	0.9952	ATRA-Allele Interxn	Strong
5	Allen:4206	IOG_inferior occipital gyrus, Left	1	0.716	0.0076	Allen:4206	0.0076	0.642	0.5458	0.9582	1	0.5804	0.9988	0.9952	ATRA-Allele Interxn	Strong
5	Allen:4207	IOG-s_inferior occipital gyrus, Left, superior bank of gyrus	1	0.714075	0.0032	Allen:4207	0.0032	0.631	0.5458	0.9582	1	0.5804	0.9988	0.9952	ATRA-Allele Interxn	Strong
5	Allen:4208	IOG-i_inferior occipital gyrus, Left, inferior bank of gyrus	1	0.714625	0.0076	Allen:4208	0.0076	0.631	0.5458	0.9582	1	0.5804	0.9988	0.9952	ATRA-Allele Interxn	Strong
5	Allen:4209	IOG_inferior occipital gyrus, Right	1	0.69645	0.0238	Allen:4209	0.0238	0.4062	0.6346	0.9582	1	0.5804	0.9732	0.9952	ATRA-Allele Interxn	Strong
5	Allen:4210	IOG-s_inferior occipital gyrus, Right, superior bank of gyrus	1	0.675525	0.0238	Allen:4210	0.0238	0.4062	0.616	0.8576	1	0.5066	0.9988	0.9952	ATRA-Allele Interxn	Strong
5	Allen:4211	IOG-i_inferior occipital gyrus, Right, inferior bank of gyrus	1	0.74235	0.0272	Allen:4211	0.0272	0.5838	0.587	0.982	1	0.808	0.9556	0.9952	ATRA-Allele Interxn	Strong
5	Allen:4212	SOG_superior occipital gyrus	1	0.69525	0.0178	Allen:4212	0.0178	0.3922	0.3798	0.9582	1	0.82	0.9988	0.9952	ATRA-Allele Interxn	Strong
5	Allen:4213	SOG_superior occipital gyrus, Left	1	0.673	0.0024	Allen:4213	0.0024	0.4692	0.3798	0.9582	1	0.5804	0.9988	0.9952	ATRA-Allele Interxn	Strong
5	Allen:4214	SOG-s_superior occipital gyrus, Left, superior bank of gyrus	1	0.691675	0.0032	Allen:4214	0.0032	0.631	0.3798	0.945	1	0.5804	0.9988	0.9952	ATRA-Allele Interxn	Strong
5	Allen:4215	SOG-i_superior occipital gyrus, Left, inferior bank of gyrus	1	0.673	0.0024	Allen:4215	0.0024	0.4692	0.3798	0.9582	1	0.5804	0.9988	0.9952	ATRA-Allele Interxn	Strong
5	Allen:4217	SOG-s_superior occipital gyrus, Right, superior bank of gyrus	1	0.730125	0.026	Allen:4217	0.026	0.4806	0.616	0.9192	0.9992	0.808	0.9968	0.9952	ATRA-Allele Interxn	Strong
5	Allen:4219	LL_Limbic Lobe	1	0.6447	0.0272	Allen:4219	0.0272	0.5688	0.1626	0.427	0.9998	0.9962	0.976	1	ATRA-Allele Interxn	Strong
5	Allen:4219	LL_Limbic Lobe	1	0.767525	0.031	Allen:4219	0.031	0.9824	0.85	0.4374	0.9904	0.984	0.998	0.867	ATRA-Allele Interxn	All
5	Allen:4220	CgG_Cingulate gyrus	1	0.613875	0.0046	Allen:4220	0.0046	0.215	0.2498	0.8184	1	0.6248	0.9988	0.9996	ATRA-Allele Interxn	Strong
5	Allen:4220	CgG_Cingulate gyrus	1	0.7893	0.0182	Allen:4220	0.0182	0.9734	0.8936	0.6234	0.9752	0.8548	0.9822	0.9936	ATRA-Allele Interxn	All
5	Allen:4221	CgGf_Cingulate gyrus, frontal part	1	0.70145	0.0196	Allen:4221	0.0196	0.4692	0.2256	0.953	1	0.9454	0.9988	1	ATRA-Allele Interxn	Strong
5	Allen:4223	CgGf-s_Cingulate gyrus, frontal part, Left, superior bank of gyrus	1	0.70165	0.0372	Allen:4223	0.0372	0.4692	0.2256	0.937	1	0.9454	0.9988	1	ATRA-Allele Interxn	Strong
5	Allen:4225	CgGf_Cingulate gyrus, frontal part, Right	1	0.7047	0.0196	Allen:4225	0.0196	0.4692	0.3194	0.9264	1	0.9062	0.9968	1	ATRA-Allele Interxn	Strong
5	Allen:4226	CgGf-s_Cingulate gyrus, frontal part, Right, superior bank of gyrus	1	0.7175	0.0086	Allen:4226	0.0086	0.4692	0.4354	0.9264	0.9998	0.9062	0.9944	1	ATRA-Allele Interxn	Strong
5	Allen:4227	CgGf-i_Cingulate gyrus, frontal part, Right, inferior bank of gyrus	1	0.729975	0.0196	Allen:4227	0.0196	0.631	0.3194	0.9112	1	0.9618	0.9968	1	ATRA-Allele Interxn	Strong
5	Allen:4228	CgGp_Cingulate gyrus, parietal part	1	0.68425	0.0012	Allen:4228	0.0012	0.4806	0.2452	0.945	1	0.808	0.9988	0.9952	ATRA-Allele Interxn	Strong
5	Allen:4228	CgGp_Cingulate gyrus, parietal part	1	0.816625	0.0326	Allen:4228	0.0326	0.9976	0.845	0.9142	0.9752	0.8362	0.9822	0.95	ATRA-Allele Interxn	All
5	Allen:4229	CgGp_Cingulate gyrus, parietal part, Left	1	0.682025	0.0024	Allen:4229	0.0024	0.4692	0.2376	0.945	1	0.808	0.9988	0.9952	ATRA-Allele Interxn	Strong
5	Allen:4230	CgGp-s_Cingulate gyrus, parietal part, Left, superior bank of gyrus	1	0.679	0.0024	Allen:4230	0.0024	0.4692	0.2216	0.937	0.9998	0.808	0.9988	0.9952	ATRA-Allele Interxn	Strong
5	Allen:4231	CgGp-i_Cingulate gyrus, parietal part, Left, inferior bank of gyrus	1	0.721425	0.0032	Allen:4231	0.0032	0.4692	0.56	0.937	1	0.808	0.9988	0.9952	ATRA-Allele Interxn	Strong
5	Allen:4232	CgGp_Cingulate gyrus, parietal part, Right	1	0.6743	0.0012	Allen:4232	0.0012	0.4806	0.2256	0.9186	0.9998	0.7698	0.9988	1	ATRA-Allele Interxn	Strong
5	Allen:4232	CgGp_Cingulate gyrus, parietal part, Right	1	0.748425	0.0326	Allen:4232	0.0326	0.9976	0.5782	0.7358	0.9662	0.6964	0.9822	0.9984	ATRA-Allele Interxn	All
5	Allen:4233	CgGp-s_Cingulate gyrus, parietal part, Right, superior bank of gyrus	1	0.6893	0.0012	Allen:4233	0.0012	0.4806	0.2136	0.9186	0.9998	0.9062	0.9944	1	ATRA-Allele Interxn	Strong
5	Allen:4233	CgGp-s_Cingulate gyrus, parietal part, Right, superior bank of gyrus	1	0.698725	0.0326	Allen:4233	0.0326	0.9976	0.3994	0.7358	0.9304	0.8284	0.8022	0.8634	ATRA-Allele Interxn	All
5	Allen:4234	CgGp-i_Cingulate gyrus, parietal part, Right, inferior bank of gyrus	1	0.6909	0.0018	Allen:4234	0.0018	0.4806	0.3578	0.9186	0.9998	0.7698	0.9988	1	ATRA-Allele Interxn	Strong
5	Allen:4235	CgGr_Cingulate gyrus, retrosplenial part	1	0.625425	0.0068	Allen:4235	0.0068	0.215	0.3888	0.8184	1	0.5804	0.9988	0.9952	ATRA-Allele Interxn	Strong
5	Allen:4236	CgGr_Cingulate gyrus, retrosplenial part, Left	1	0.68275	0.0068	Allen:4236	0.0068	0.4806	0.368	0.8046	1	0.808	0.9988	0.9952	ATRA-Allele Interxn	Strong
5	Allen:4238	CgGr-i_Cingulate gyrus, retrosplenial part, Left, inferior bank of gyrus	1	0.75155	0.0038	Allen:4238	0.0038	0.631	0.5336	0.953	1	0.897	0.9988	0.9952	ATRA-Allele Interxn	Strong
5	Allen:4239	CgGr_Cingulate gyrus, retrosplenial part, Right	1	0.71515	0.026	Allen:4239	0.026	0.2062	0.7722	0.953	1	0.7698	0.9988	0.9952	ATRA-Allele Interxn	Strong
5	Allen:4240	CgGr-s_Cingulate gyrus, retrosplenial part, Right, superior bank of gyrus	1	0.7244	0.026	Allen:4240	0.026	0.3136	0.7722	0.9264	0.9952	0.7698	0.9968	0.9952	ATRA-Allele Interxn	Strong
5	Allen:4241	CgGr-i_Cingulate gyrus, retrosplenial part, Right, inferior bank of gyrus	1	0.740675	0.0336	Allen:4241	0.0336	0.3652	0.587	0.979	1	0.9618	0.9988	1	ATRA-Allele Interxn	Strong
5	Allen:4242	PHG_parahippocampal gyrus	1	0.713075	0.0196	Allen:4242	0.0196	0.6944	0.2318	0.916	0.9998	0.8442	0.9988	1	ATRA-Allele Interxn	Strong
5	Allen:4245	PHG-cos_parahippocampal gyrus, Left, bank of the cos	1	0.70045	0.0336	Allen:4245	0.0336	0.4692	0.2216	0.937	1	0.9454	0.9968	1	ATRA-Allele Interxn	Strong
5	Allen:4246	PHG_parahippocampal gyrus, Right	1	0.736125	0.0196	Allen:4246	0.0196	0.6806	0.3798	0.8702	0.999	0.9454	0.9944	1	ATRA-Allele Interxn	Strong
5	Allen:4247	PHG-l_parahippocampal gyrus, Right, lateral bank of gyrus	1	0.736275	0.0208	Allen:4247	0.0208	0.6806	0.3798	0.8702	0.999	0.9454	0.9944	1	ATRA-Allele Interxn	Strong
5	Allen:4255	CA2_CA2 field, Left	1	0.7583	0.0372	Allen:4255	0.0372	0.7264	0.3064	0.9976	1	1	0.9988	1	ATRA-Allele Interxn	Strong
5	Allen:4258	DG_Dentate gyrus, Left	1	0.6309	0.0012	Allen:4258	0.0012	0.5992	0.1432	0.6338	1	0.9244	0.7502	0.9952	ATRA-Allele Interxn	Strong
5	Allen:4265	CA3_CA3 field, Right	1	0.730775	0.0326	Allen:4265	0.0326	0.3832	0.4818	0.9502	1	0.9996	0.9988	1	ATRA-Allele Interxn	Strong
5	Allen:4266	CA4_CA4 field, Right	1	0.63565	0.043	Allen:4266	0.043	0.0798	0.2204	0.7452	0.9998	0.9974	0.9996	1	ATRA-Allele Interxn	Strong
5	Allen:4267	DG_Dentate gyrus, Right	1	0.608225	0.016	Allen:4267	0.016	0.3254	0.1038	0.5418	1	0.9618	0.917	1	ATRA-Allele Interxn	Strong
5	Allen:4268	Ins_Insula	1	0.6809	0.0076	Allen:4268	0.0076	0.4806	0.2256	0.906	1	0.8442	0.9988	0.9844	ATRA-Allele Interxn	Strong
5	Allen:4269	LIG_Long Insular Gyri	1	0.675625	0.0076	Allen:4269	0.0076	0.4806	0.2216	0.906	1	0.808	0.9968	0.9844	ATRA-Allele Interxn	Strong
5	Allen:4270	LIG_Long Insular Gyri, Left	1	0.7003	0.0336	Allen:4270	0.0336	0.4692	0.3578	0.937	1	0.808	0.9968	1	ATRA-Allele Interxn	Strong
5	Allen:4271	LIG_Long Insular Gyri, Right	1	0.6987	0.0086	Allen:4271	0.0086	0.4692	0.4526	0.8702	0.9998	0.808	0.9968	0.9844	ATRA-Allele Interxn	Strong
5	Allen:4272	SIG_Short Insular Gyri	1	0.6859	0.0086	Allen:4272	0.0086	0.4806	0.2256	0.945	1	0.8442	0.9988	0.9844	ATRA-Allele Interxn	Strong
5	Allen:4273	SIG_Short Insular Gyri, Left	1	0.6839	0.0046	Allen:4273	0.0046	0.457	0.2216	0.945	1	0.8442	0.9988	1	ATRA-Allele Interxn	Strong
5	Allen:4274	SIG_Short Insular Gyri, Right	1	0.716975	0.0086	Allen:4274	0.0086	0.4692	0.4354	0.9186	0.9996	0.9256	0.9944	0.9844	ATRA-Allele Interxn	Strong
5	Allen:4275	CxN_Cerebral Nuclei	1	0.6422	0.0372	Allen:4275	0.0372	0.581	0.1112	0.616	0.9996	1	0.8236	0.969	ATRA-Allele Interxn	Strong
5	Allen:4275	CxN_Cerebral Nuclei	1	0.7567	0.0464	Allen:4275	0.0464	0.9118	0.8642	0.9356	0.9816	0.9886	0.7766	0.5488	ATRA-Allele Interxn	All
5	Allen:4276	BG_Basal Ganglia	1	0.663075	0.0092	Allen:4276	0.0092	0.581	0.1112	0.7562	0.9998	0.999	0.8482	1	ATRA-Allele Interxn	Strong
5	Allen:4276	BG_Basal Ganglia	1	0.7831	0.0174	Allen:4276	0.0174	0.9118	0.8642	0.964	0.9774	0.9988	0.5694	0.9618	ATRA-Allele Interxn	All
5	Allen:4277	Str_Striatum	1	0.6542	0.0168	Allen:4277	0.0168	0.4542	0.1572	0.8594	0.9996	1	0.7464	1	ATRA-Allele Interxn	Strong
5	Allen:4278	Cd_Caudate Nucleus	1	0.645175	0.0196	Allen:4278	0.0196	0.2896	0.2376	0.8714	0.9994	0.9974	0.7464	1	ATRA-Allele Interxn	Strong
5	Allen:4284	HCd_Head of Caudate Nucleus, Right	1	0.682275	0.0216	Allen:4284	0.0216	0.4702	0.2204	0.9398	0.9998	0.8516	0.9548	1	ATRA-Allele Interxn	Strong
5	Allen:4285	TCd_Tail of Caudate Nucleus, Right	1	0.70965	0.0196	Allen:4285	0.0196	0.3402	0.4818	0.9128	0.9998	0.9618	0.9612	1	ATRA-Allele Interxn	Strong
5	Allen:4290	Acb_Nucleus Accumbens	1	0.6502	0.0168	Allen:4290	0.0168	0.4588	0.153	0.8464	0.9998	0.9804	0.7464	1	ATRA-Allele Interxn	Strong
5	Allen:4291	Acb_Nucleus Accumbens, Left	1	0.70065	0.0168	Allen:4291	0.0168	0.676	0.1318	0.9122	1	0.8822	0.9862	1	ATRA-Allele Interxn	Strong
5	Allen:4300	BF_Basal Forebrain	1	0.8328	0.0174	Allen:4300	0.0174	0.9682	0.8778	0.9874	0.981	0.9872	0.8816	0.9618	ATRA-Allele Interxn	All
5	Allen:4300	BF_Basal Forebrain	2	0.67685	0.0092	Allen:4300	0.0092	0.4798	0.0468	0.906	1	0.997	0.976	1	ATRA-Allele Interxn	Strong
5	Allen:4304	SptN_Septal nuclei, Right	1	0.69755	0.0196	Allen:4304	0.0196	0.6806	0.1098	0.8566	0.9998	0.9932	0.9208	1	ATRA-Allele Interxn	Strong
5	Allen:4307	SI_Substantia Innominata, Left	1	0.834975	0.0174	Allen:4307	0.0174	0.973	0.8778	0.9874	0.981	0.9948	0.8866	0.9618	ATRA-Allele Interxn	All
5	Allen:4307	SI_Substantia Innominata, Left	2	0.674075	0.0092	Allen:4307	0.0092	0.4696	0.0468	0.906	1	0.9996	0.9614	1	ATRA-Allele Interxn	Strong
5	Allen:4505	VT_Ventral Thalamus, Left	1	0.842025	0.0448	Allen:4505	0.0448	0.9972	0.9894	0.9736	0.9854	0.7944	0.954	0.9974	ATRA-Allele Interxn	All
5	Allen:4507	ZI_Zona Incerta, Left	1	0.852825	0.0448	Allen:4507	0.0448	0.9972	0.993	0.9922	0.9412	0.9028	0.954	0.9974	ATRA-Allele Interxn	All
5	Allen:4707	Ve-VIIAt_VIIAt	1	0.737975	0.039	Allen:4707	0.039	0.5894	0.743	0.5324	1	1	1	1	ATRA-Allele Interxn	Strong
5	Allen:4709	Ve-VIIIA_VIIIA	1	0.776025	0.039	Allen:4709	0.039	0.5998	0.655	0.9144	1	1	1	1	ATRA-Allele Interxn	Strong
5	Allen:4711	Ve-IX_IX	1	0.741825	0.039	Allen:4711	0.039	0.7274	0.5054	0.6638	1	0.999	1	1	ATRA-Allele Interxn	Strong
5	Allen:4724	PV-Crus II_Crus II, Left Paravermis	1	0.7722	0.039	Allen:4724	0.039	0.5894	0.6688	0.8804	1	1	1	1	ATRA-Allele Interxn	Strong
5	Allen:4726	PV-VIIIA_VIIIA, Left Paravermis	1	0.714825	0.039	Allen:4726	0.039	0.5894	0.5054	0.5858	1	0.999	1	1	ATRA-Allele Interxn	Strong
5	Allen:4739	He-Crus I_Crus I, Left Lateral Hemisphere	1	0.759425	0.039	Allen:4739	0.039	0.7162	0.5054	0.8148	1	1	1	1	ATRA-Allele Interxn	Strong
5	Allen:4741	He-VIIB_VIIB, Left Lateral Hemisphere	1	0.761875	0.039	Allen:4741	0.039	0.5998	0.655	0.8012	1	1	1	1	ATRA-Allele Interxn	Strong
5	Allen:4743	He-VIIIB_VIIIB, Left Lateral Hemisphere	1	0.791925	0.039	Allen:4743	0.039	0.6718	0.711	0.9136	1	1	1	1	ATRA-Allele Interxn	Strong
5	Allen:4744	He-IX_IX, Left Lateral Hemisphere	1	0.773675	0.0372	Allen:4744	0.0372	0.7162	0.6688	0.7672	1	1	1	1	ATRA-Allele Interxn	Strong
5	Allen:4753	PV-V_V, Right Paravermis	1	0.742575	0.0262	Allen:4753	0.527	0.9758	0.5032	0.0262	0.9138	0.996	0.9986	1	ATRA-Allele Interxn	All
5	Allen:4787	Dt_Dentate Nucleus, Right	1	0.602625	0.025	Allen:4787	0.025	0.5914	0.7102	0.607	0.7162	0.5338	0.6374	1	Allele-Only	Strong
5	Allen:4787	Dt_Dentate Nucleus, Right	1	0.83155	0.031	Allen:4787	0.031	0.9114	0.9758	0.9136	0.9604	0.967	0.8932	1	Allele-Only	All
5	Allen:4888	FP_frontal pole	1	0.69685	0.0046	Allen:4888	0.0046	0.6418	0.2452	0.8308	1	0.8804	0.9732	0.9988	ATRA-Allele Interxn	Strong
5	Allen:4888	FP_frontal pole	1	0.784625	0.0324	Allen:4888	0.0324	0.9926	0.845	0.8104	0.9726	0.7902	0.8972	0.9366	ATRA-Allele Interxn	All
5	Allen:4889	FP_frontal pole, Left	1	0.692625	0.0046	Allen:4889	0.0046	0.7266	0.2452	0.9236	1	0.669	0.9732	0.9988	ATRA-Allele Interxn	Strong
5	Allen:4889	FP_frontal pole, Left	1	0.78505	0.0182	Allen:4889	0.0182	0.9998	0.845	0.956	0.9726	0.655	0.8972	0.9366	ATRA-Allele Interxn	All
5	Allen:4890	FP-s_frontal pole, Left, superior aspect	1	0.6174	0.0022	Allen:4890	0.0022	0.4806	0.1318	0.8702	1	0.5066	0.9634	0.9844	ATRA-Allele Interxn	Strong
5	Allen:4893	FP_frontal pole, Right	1	0.676225	0.005	Allen:4893	0.005	0.4258	0.3888	0.8156	1	0.7806	0.9988	0.9952	ATRA-Allele Interxn	Strong
5	Allen:4894	FP-s_frontal pole, Right, superior aspect	1	0.65705	0.0102	Allen:4894	0.0102	0.2458	0.594	0.906	0.9998	0.5066	0.9988	0.9952	ATRA-Allele Interxn	Strong
5	Allen:4895	FPi_frontal pole, Right, inferior aspect	1	0.66655	0.0128	Allen:4895	0.0128	0.3922	0.3212	0.8424	1	0.7806	0.9988	0.9844	ATRA-Allele Interxn	Strong
5	Allen:4896	FPm_frontal pole, Right, medial aspect	1	0.65345	0.005	Allen:4896	0.005	0.3652	0.4692	0.9006	0.9998	0.5066	0.9968	0.9844	ATRA-Allele Interxn	Strong
5	Allen:4897	SRoG_superior rostral gyrus	1	0.71125	0.0012	Allen:4897	0.0012	0.4806	0.4692	0.937	1	0.808	0.9988	0.9952	ATRA-Allele Interxn	Strong
5	Allen:4897	SRoG_superior rostral gyrus	1	0.75455	0.0326	Allen:4897	0.0326	0.9966	0.6474	0.8584	0.9794	0.8362	0.9822	0.7036	ATRA-Allele Interxn	All
5	Allen:4898	SRoG_superior rostral gyrus, Left	1	0.736075	0.0102	Allen:4898	0.0102	0.642	0.4692	0.9652	1	0.808	0.9988	0.9952	ATRA-Allele Interxn	Strong
5	Allen:4899	SRoG_superior rostral gyrus, Right	1	0.69795	0.0326	Allen:4899	0.0326	0.9878	0.5826	0.5346	0.9606	0.9046	0.9324	0.6484	ATRA-Allele Interxn	All
5	Allen:4899	SRoG_superior rostral gyrus, Right	1	0.7119	0.0012	Allen:4899	0.0012	0.4692	0.4202	0.8984	0.9998	0.9252	0.9968	0.9844	ATRA-Allele Interxn	Strong
5	Allen:4900	IRoG_inferior rostral gyrus	1	0.68635	0.0046	Allen:4900	0.0046	0.4806	0.3578	0.884	1	0.7698	0.9988	0.9952	ATRA-Allele Interxn	Strong
5	Allen:4901	IRoG_inferior rostral gyrus, Left	1	0.691425	0.0036	Allen:4901	0.0036	0.4692	0.3578	0.937	1	0.7698	0.9988	0.9952	ATRA-Allele Interxn	Strong
5	Allen:4902	IRoG_inferior rostral gyrus, Right	1	0.671775	0.005	Allen:4902	0.005	0.4692	0.293	0.8562	0.9998	0.7698	0.9968	0.9844	ATRA-Allele Interxn	Strong
5	Allen:4903	TP-s_temporal pole, Left, superior aspect	1	0.718025	0.0326	Allen:4903	0.0326	0.457	0.4202	0.8576	1	0.98	0.9968	1	ATRA-Allele Interxn	Strong
5	Allen:4904	TP-i_temporal pole, Left, inferior aspect	1	0.733025	0.0208	Allen:4904	0.0208	0.4692	0.488	0.945	0.999	0.9454	0.9968	1	ATRA-Allele Interxn	Strong
5	Allen:4905	TP-m_temporal pole, Left, medial aspect	1	0.7661	0.0308	Allen:4905	0.0308	0.645	0.518	0.945	0.9998	0.9902	1	1	ATRA-Allele Interxn	Strong
5	Allen:4906	TP-s_temporal pole, Right, superior aspect	1	0.72105	0.0308	Allen:4906	0.0308	0.4692	0.4526	0.844	0.9996	0.9802	0.9968	0.9952	ATRA-Allele Interxn	Strong
5	Allen:4907	TP-i_temporal pole, Right, inferior aspect	1	0.744525	0.0036	Allen:4907	0.0036	0.567	0.56	0.9264	0.9948	0.9256	0.9944	0.9844	ATRA-Allele Interxn	Strong
5	Allen:4908	TP-m_temporal pole, Right, medial aspect	1	0.674575	0.0086	Allen:4908	0.0086	0.457	0.293	0.7242	0.9998	0.9172	0.9968	1	ATRA-Allele Interxn	Strong
5	Allen:4909	OPs_occipital pole, Left, superior aspect	1	0.749525	0.0272	Allen:4909	0.0272	0.5908	0.4692	0.9824	1	0.9914	0.979	0.9562	ATRA-Allele Interxn	Strong
5	Allen:4910	OPi_occipital pole, Left, inferior aspect	1	0.729575	0.0316	Allen:4910	0.0316	0.3594	0.6046	0.9144	1	0.9914	0.979	0.9562	ATRA-Allele Interxn	Strong
5	Allen:4911	OPl_occipital pole, Left, lateral aspect	1	0.70445	0.0038	Allen:4911	0.0038	0.3368	0.4092	0.9638	1	0.9478	0.9968	0.9774	ATRA-Allele Interxn	Strong
5	Allen:9005	CGMB_central grey substance of midbrain, Right	1	0.847675	0.048	Allen:9005	0.048	0.921	0.8692	0.991	1	0.9522	1	1	ATRA-Allele Interxn	Strong
5	Allen:9103	IC_Inferior Colliculus, Left	1	0.8334	0.0448	Allen:9103;Allen:9102	0.0448	0.9998	0.9984	0.8056	0.9896	0.8966	0.9324	1	ATRA-Allele Interxn	All
5	Allen:9103	IC_Inferior Colliculus, Left	1	0.838875	0.0378	Allen:9103;Allen:9102	0.0378	0.929	0.8094	0.9616	0.9998	0.9802	0.9932	1	ATRA-Allele Interxn	Strong
5	Allen:9151	MPB_medial parabrachial nucleus	1	0.830525	0.043	Allen:9151	0.043	0.9702	0.6528	0.9868	1	0.995	0.9964	1	ATRA-Allele Interxn	Strong
5	Allen:9153	MPB_medial parabrachial nucleus,Right	1	0.829525	0.043	Allen:9153	0.043	0.9702	0.6502	0.9846	1	0.995	0.9932	1	ATRA-Allele Interxn	Strong
5	Allen:9160	PPRF_Paramedian Pontine Reticular Formation	1	0.8399	0.0398	Allen:9160	0.0398	0.8834	0.8276	0.989	1	0.9802	0.9992	1	ATRA-Allele Interxn	Strong
5	Allen:9161	PRF_Pontine Reticular Formation, Left	1	0.836825	0.0398	Allen:9161	0.0398	0.8628	0.8888	0.9868	1	0.9172	0.9992	1	ATRA-Allele Interxn	Strong
5	Allen:9545	10_dorsal motor nucleus of the vagus	1	0.716314	0.0344	Allen:9545	0.0344	0.7982	0.998	0.3926	0.9604	0.8372	0.9934	NA	Allele-Only	All
5	Allen:9547	10_dorsal motor nucleus of the vagus, Right	1	0.775743	0.016	Allen:9547	0.016	0.9218	0.9948	0.7022	0.9604	0.8372	0.9978	NA	Allele-Only	All
5	Allen:9587	MeRF_medullary reticular formation	1	0.65325	0.0288	Allen:9587	0.0288	0.973	0.9778	0.5986	0.3604	0.6898	0.5976	1	Allele-Only	Strong
5	Allen:9587	MeRF_medullary reticular formation	1	0.817625	0.0088	Allen:9587	0.0088	0.9662	0.9992	0.7896	0.9174	0.8978	0.962	1	Allele-Only	All
5	Allen:9604	GiRt_gigantocellular group, Right	1	0.8352	0.048	Allen:9604	0.048	0.9248	0.8582	0.979	0.999	0.9968	0.8758	1	ATRA-Allele Interxn	Strong
5	Allen:9676	Sp5_spinal trigeminal nucleus	1	0.859625	0.0448	Allen:9676	0.0448	0.9988	0.9974	0.978	0.9976	0.9908	0.8696	1	ATRA-Allele Interxn	All
5	Allen:9677	Sp5_spinal trigeminal nucleus, Left	1	0.8561	0.0438	Allen:9677	0.0438	0.9924	0.9974	0.9614	0.9934	0.9908	0.8696	1	ATRA-Allele Interxn	All
5	Allen:9684	Sp5_spinal trigeminal nucleus, Right	1	0.84415	0.043	Allen:9684	0.043	0.9792	0.8094	0.9868	0.9998	0.9802	0.9548	1	ATRA-Allele Interxn	Strong
5	Allen:9708	CPLV_Choroid Plexus of the lateral ventricle	1	0.699325	0.0406	Allen:9708;Allen:9419;Allen:9418;Allen:9352	0.8218	0.9816	0.9292	0.541	0.0406	0.5338	0.7466	1	Allele-Only	Strong

## Sheet: ST3c-N 5dev Regs enrichXage,TFs
Age Category	TF Set	Motif Change Strengths	N_Regions with ≥1 FWER-significant enrichment (of 27)
1	Allele-Only	All	0
2	Allele-Only	All	0
3	Allele-Only	All	3
4	Allele-Only	All	8
5	Allele-Only	All	2
1	ATRA-Allele Interxn	All	0
2	ATRA-Allele Interxn	All	4
3	ATRA-Allele Interxn	All	0
4	ATRA-Allele Interxn	All	1
5	ATRA-Allele Interxn	All	1
1	Allele-Only	Strong	0
2	Allele-Only	Strong	12
3	Allele-Only	Strong	3
4	Allele-Only	Strong	24
5	Allele-Only	Strong	0
1	ATRA-Allele Interxn	Strong	0
2	ATRA-Allele Interxn	Strong	4
3	ATRA-Allele Interxn	Strong	3
4	ATRA-Allele Interxn	Strong	9
5	ATRA-Allele Interxn	Strong	6
