# Supplementary material for: Transcriptional-regulatory convergence across functional MDD risk variants identified by massively parallel reporter assays
Source: Transl Psychiatry. 2021 Jul 22;11:403. doi: 10.1038/s41398-021-01493-6 (PMC8298436; doi:10.1038/s41398-021-01493-6)
Supplement: Supplementary file 10 — Supplemental Table 4 [file 41398_2021_1493_MOESM10_ESM.xlsx]

## Sheet: ST4-Putative Targets
Gene_Symbol	MPRA1_mbreakr_SNP	Allelevnull_mbreakr_SNP	Intrxn_mbreakr_SNP	RetR_CHIP_overlap_SNP
AC025034.1(ATP2B1_antisense)	NA	NA	NA	Yes
AC080013.1	NA	NA	NA	Yes
AC080013.5	NA	NA	NA	Yes
AC104129.1	NA	NA	NA	Yes
ADCK2	NA	Yes	NA	Yes
AKAP5	Yes	Yes	NA	Yes
ANKHD1-EIF4EBP3	NA	NA	Yes	Yes
ANKRD49	NA	Yes	NA	NA
AP00786.1	NA	Yes	NA	NA
AP00943.3	Yes	Yes	NA	NA
AP1G1	Yes	Yes	Yes	Yes
APBB3	NA	NA	Yes	Yes
ATP5A1P3	NA	NA	Yes	Yes
ATXN1L	NA	NA	NA	Yes
BBS7	NA	Yes	Yes	Yes
CADPS2	NA	NA	NA	Yes
CCDC68	Yes	NA	Yes	Yes
CD14	NA	NA	Yes	Yes
CHURC1	Yes	Yes	NA	NA
CTD-2555O16.3	Yes	Yes	NA	Yes
CYSTM1	NA	NA	NA	Yes
DCC	NA	NA	NA	Yes
DENND2A	NA	Yes	NA	Yes
DHODH	NA	NA	NA	Yes
DHX38	NA	NA	Yes	Yes
DNAJC12	NA	NA	Yes	NA
EEF1AKMT2	NA	NA	Yes	Yes
EIF4EBP3	NA	NA	Yes	Yes
ERRFI1	NA	Yes	NA	Yes
GALNT4	NA	NA	NA	Yes
GDI2P2	NA	NA	Yes	NA
HACE1	Yes	NA	Yes	NA
HAUS1P1	NA	NA	Yes	Yes
HERC4	Yes	Yes	NA	Yes
HP	NA	NA	NA	Yes
HPR	Yes	Yes	Yes	Yes
ID4	NA	NA	NA	Yes
IK	NA	NA	Yes	Yes
IST1	Yes	Yes	Yes	Yes
KIAA1109	NA	Yes	Yes	Yes
KIAA1143	NA	Yes	NA	NA
LHPP	NA	NA	NA	Yes
LIN28B	Yes	NA	Yes	Yes
LIN28B-AS1	Yes	NA	Yes	NA
MAD1L1	NA	NA	NA	Yes
MED17	NA	Yes	NA	NA
MIR3655	NA	NA	Yes	Yes
MPP5	NA	NA	NA	Yes
MPRIPP1	NA	Yes	NA	NA
MRE11	Yes	Yes	NA	Yes
MRE11A	NA	Yes	NA	NA
MRM2	Yes	NA	Yes	NA
MRPS33	NA	Yes	NA	Yes
MTHFD1	Yes	Yes	NA	Yes
NDUFA2	NA	NA	Yes	Yes
NDUFB2	NA	Yes	NA	Yes
PARK7	NA	Yes	NA	NA
PCDHA1	NA	NA	NA	Yes
PCDHA11	NA	NA	NA	Yes
PCDHA12	NA	NA	NA	Yes
PCDHA13	NA	NA	Yes	Yes
PCDHA2	NA	NA	Yes	Yes
PCDHA3	NA	NA	NA	Yes
PCDHA7	NA	NA	Yes	Yes
PCDHA8	NA	NA	Yes	Yes
PCDHA9	NA	NA	NA	Yes
PHLPP2	Yes	Yes	Yes	Yes
PIWIL4	Yes	Yes	NA	Yes
POC1B	NA	NA	NA	Yes
POC1B-GALNT4	NA	NA	NA	Yes
RAB27B	Yes	NA	Yes	Yes
RARRES1	NA	NA	NA	Yes
RERE	NA	NA	NA	Yes
RNU7-120P	NA	NA	NA	Yes
RP11-384M15.3	NA	NA	NA	Yes
RP11-417N10.3	Yes	Yes	Yes	Yes
RP11-431K24.1	NA	Yes	NA	Yes
RP11-432I5.4	NA	NA	Yes	Yes
RP11-432I5.8	NA	NA	Yes	Yes
RP11-498D10.3	NA	NA	Yes	Yes
RP11-498D10.6	NA	NA	Yes	Yes
RP11-498D10.8	NA	NA	Yes	Yes
RP11-734K2.4	NA	NA	NA	Yes
RP11-944L7.5	NA	Yes	NA	NA
RPL31P12	NA	NA	Yes	NA
SIRT1	Yes	Yes	NA	Yes
SLC35A4	NA	NA	Yes	Yes
SLC45A1	NA	Yes	NA	Yes
SRA1	NA	NA	Yes	Yes
SYNE2	Yes	Yes	NA	NA
TAF1D	NA	Yes	NA	NA
TMCO6	NA	NA	NA	Yes
TMEM161B-AS1	NA	Yes	NA	NA
TRPC3	NA	Yes	NA	Yes
TXNL4B	Yes	Yes	Yes	Yes
WDR55	NA	NA	Yes	Yes
Y_RNA	NA	Yes	NA	Yes
ZKSCAN7	NA	Yes	NA	NA
ZMAT2	NA	NA	Yes	Yes
ZNF197	NA	Yes	NA	NA
ZNF35	NA	Yes	NA	NA
ZNF445	NA	Yes	NA	NA
ZNF501	NA	Yes	NA	NA
ZNF502	NA	Yes	NA	NA
ZNF660	NA	Yes	NA	NA
ZNF821	Yes	Yes	Yes	Yes
ZNF852	NA	Yes	NA	NA
ZRANB1	NA	NA	NA	Yes
ZRANB2	Yes	NA	NA	NA
ZRANB2-AS1	Yes	NA	NA	NA
ZRANB2-AS2	Yes	NA	NA	NA
